# Supplementary material for: 2-Bromo-4-chloro-6-[(E)-(2-chloro­phen­yl)imino­meth­yl]phenol
Source: Acta Crystallogr Sect E Struct Rep Online. 2009 Mar 6;65(Pt 4):o667. doi: 10.1107/S1600536809007181 (PMC2968929; doi:10.1107/S1600536809007181)
Supplement: Supplementary file 2 [file e-65-0o667-Isup2.hkl]

# 
# h,k,l, Fc-squared, Fo-squared, sigma(Fo-squared) and status flag 
# 
data_I
_shelx_title ' 081127d in P2(1)/c' 
_shelx_refln_list_code          4 
_shelx_F_calc_maximum      310.92 
_exptl_crystal_F_000       680.00 
_reflns_d_resolution_high  0.8406 
 
loop_ 
 _symmetry_equiv_pos_as_xyz 
 'x, y, z' 
 '-x, y+1/2, -z+1/2' 
 '-x, -y, -z' 
 'x, -y-1/2, z-1/2' 
 
_cell_length_a     8.4299 
_cell_length_b    14.0115 
_cell_length_c    11.4194 
_cell_angle_alpha  90.000 
_cell_angle_beta  104.512 
_cell_angle_gamma  90.000 
 
_shelx_F_squared_multiplier     1.000 
 
loop_ 
 _refln_index_h 
 _refln_index_k 
 _refln_index_l 
 _refln_F_squared_calc 
 _refln_F_squared_meas 
 _refln_F_squared_sigma 
 _refln_observed_status 
   1   0   0     6981.75     7058.81    107.09 o 
   2   0   0    18933.03    17921.58    265.30 o 
   3   0   0      109.37      124.24      5.70 o 
   4   0   0     4633.66     4548.14     58.09 o 
   5   0   0        3.08       -4.39      5.15 o 
   6   0   0      483.13      480.23     17.43 o 
   7   0   0     1126.45     1096.46     27.07 o 
   8   0   0       61.57       54.24     22.59 o 
   9   0   0        2.97       -8.63     23.52 o 
   1   1   0      121.19      153.96      9.52 o 
   2   1   0    10368.45    10309.65     94.41 o 
   3   1   0     4863.49     4727.54     45.05 o 
   4   1   0     3938.43     3807.73     37.72 o 
   5   1   0     4878.50     4839.15     42.72 o 
   6   1   0     1378.46     1370.75     18.04 o 
   7   1   0      658.65      643.40     20.69 o 
   8   1   0      180.93      192.44     19.12 o 
   9   1   0      123.94      119.42     18.70 o 
   0   2   0      365.24      503.12     13.12 o 
   1   2   0     4397.31     4404.78     41.09 o 
   2   2   0     8282.89     8582.39     79.01 o 
   3   2   0    18864.35    18991.54    172.89 o 
   4   2   0       12.19       13.38      3.33 o 
   5   2   0      226.71      235.67      7.83 o 
   6   2   0      177.01      166.27      8.13 o 
   7   2   0      105.98      103.70     10.60 o 
   8   2   0      167.96      168.46     17.89 o 
   9   2   0       82.80      101.07     18.52 o 
   1   3   0     1393.17     1520.62     23.43 o 
   2   3   0     6133.62     6199.28     57.82 o 
   3   3   0     4382.30     4387.61     42.30 o 
   4   3   0     1261.46     1121.06     14.33 o 
   5   3   0     2544.52     2538.41     27.52 o 
   6   3   0      669.01      659.63     14.87 o 
   7   3   0      666.02      690.11     19.59 o 
   8   3   0      276.31      314.06     53.34 o 
   9   3   0       59.74       66.55     18.19 o 
   0   4   0    28112.12    28154.50    415.09 o 
   1   4   0     4508.75     4409.86     46.60 o 
   2   4   0     8947.30     8844.59     81.74 o 
   3   4   0      664.22      648.71      9.58 o 
   4   4   0     2108.69     1989.25     22.12 o 
   5   4   0        2.64       25.25     15.54 o 
   6   4   0      248.78      255.34     11.65 o 
   7   4   0      536.99      557.53     18.23 o 
   8   4   0       49.94       54.54     15.48 o 
   9   4   0      357.31      365.18     46.62 o 
   1   5   0     4593.23     4799.78     51.16 o 
   2   5   0     2460.17     2369.83     34.10 o 
   3   5   0     1126.86     1018.29     13.23 o 
   4   5   0     2109.56     2116.49     23.52 o 
   5   5   0     2325.59     2321.57     30.18 o 
   6   5   0     2827.15     2916.17     52.81 o 
   7   5   0      805.55      862.25     21.86 o 
   8   5   0       38.95       52.81     16.06 o 
   9   5   0       25.83       43.12     17.75 o 
   0   6   0     5385.43     5264.17    112.52 o 
   1   6   0     7714.37     7572.40     92.60 o 
   2   6   0      545.38      507.82      9.72 o 
   3   6   0     4263.00     4131.41     41.06 o 
   4   6   0       44.29       38.87      4.76 o 
   5   6   0       75.10       71.04      8.76 o 
   6   6   0      392.53      389.57     13.20 o 
   7   6   0       45.71       40.65     10.87 o 
   8   6   0      179.03      168.82     19.25 o 
   9   6   0       15.11       61.74     29.15 o 
   1   7   0      710.80      770.21     14.62 o 
   2   7   0       73.94       68.48      5.16 o 
   3   7   0     3052.67     3009.32     45.07 o 
   4   7   0     3682.89     3664.40     38.08 o 
   5   7   0     1114.95     1126.65     19.20 o 
   6   7   0      149.47      155.64     10.09 o 
   7   7   0       91.78      123.99     15.60 o 
   8   7   0      235.33      239.31     29.92 o 
   0   8   0     9727.89    10153.34    160.75 o 
   1   8   0     3092.68     3013.40     41.02 o 
   2   8   0     8582.12     9067.00    187.07 o 
   3   8   0       94.45       98.16      6.81 o 
   4   8   0     1248.04     1230.98     21.44 o 
   5   8   0        0.45       -2.53      6.91 o 
   6   8   0       81.84       80.46     11.35 o 
   7   8   0        0.92       -6.37     10.79 o 
   8   8   0       40.84       49.17     25.84 o 
   1   9   0     2249.00     2284.33     42.95 o 
   2   9   0     3597.99     3683.13     74.56 o 
   3   9   0     2190.55     2181.13     83.17 o 
   4   9   0      352.45      350.71     12.66 o 
   5   9   0     1228.67     1218.29     25.04 o 
   6   9   0      998.01     1090.05     25.43 o 
   7   9   0      402.94      447.30     20.43 o 
   8   9   0       19.22       23.98     45.91 o 
   0  10   0     2351.06     2346.72     42.45 o 
   1  10   0     4213.73     4105.30     51.37 o 
   2  10   0      889.67      893.19     19.45 o 
   3  10   0     2707.00     2616.24     57.76 o 
   4  10   0      199.47      192.31      9.92 o 
   5  10   0       93.00       88.45     11.45 o 
   6  10   0       37.57       35.41     11.72 o 
   7  10   0       36.31       25.52     15.56 o 
   1  11   0       59.50       56.35      8.45 o 
   2  11   0       30.28       27.01      8.42 o 
   3  11   0      799.19      807.53     20.41 o 
   4  11   0      923.22      946.39     43.21 o 
   5  11   0      683.09      656.04     26.32 o 
   6  11   0      245.37      251.23     21.74 o 
   7  11   0       89.00      110.37     20.03 o 
   0  12   0     1463.89     1521.16     47.56 o 
   1  12   0     1641.72     1556.09     29.61 o 
   2  12   0      830.85      823.80     20.84 o 
   3  12   0      570.18      575.15     32.30 o 
   4  12   0       95.47       95.04     15.40 o 
   5  12   0       12.70        7.38     22.02 o 
   6  12   0       10.26       -0.25     19.73 o 
   1  13   0        6.76       20.45     11.65 o 
   2  13   0      302.31      316.05     18.11 o 
   3  13   0      252.21      278.16     15.90 o 
   4  13   0      230.17      221.27     19.03 o 
   5  13   0      281.50      299.28     21.36 o 
   6  13   0      361.40      408.74     65.75 o 
   0  14   0      264.94      262.76     24.79 o 
   1  14   0      844.42      863.88     27.70 o 
   2  14   0       60.93       56.24     14.06 o 
   3  14   0      135.44      141.48     17.21 o 
   4  14   0       87.95       64.44     23.46 o 
   5  14   0      115.84      113.83     24.97 o 
   1  15   0       46.53       78.86     15.45 o 
   2  15   0      151.74      164.51     23.69 o 
   3  15   0      330.64      354.43     22.75 o 
   0  16   0      320.15      344.86     29.62 o 
   1  16   0      249.99      272.61     20.28 o 
   2  16   0      308.47      330.57     37.41 o 
  -9   1   1       47.67       23.61     16.42 o 
  -8   1   1       73.68       47.49     16.05 o 
  -7   1   1        2.54      -13.56     12.54 o 
  -6   1   1      276.67      268.81     11.19 o 
  -5   1   1     1164.27     1155.14     13.47 o 
  -4   1   1      136.97      143.32      6.08 o 
  -3   1   1        1.87        1.49      2.36 o 
  -2   1   1     1134.84     1238.22     13.18 o 
  -1   1   1       44.77      164.88     12.33 o 
   0   1   1     1990.56     1860.82     22.04 o 
   1   1   1      161.72      211.96      4.08 o 
   2   1   1      157.15      129.70      4.36 o 
   3   1   1     1139.18     1144.37     13.01 o 
   4   1   1      221.82      215.14      6.07 o 
   5   1   1       56.67       63.12      4.71 o 
   6   1   1      217.85      200.91      9.58 o 
   7   1   1      358.26      345.86     13.56 o 
   8   1   1       72.59       69.07     16.08 o 
   9   1   1      282.00      255.15     21.98 o 
  -9   2   1        0.89      -18.22     16.68 o 
  -8   2   1        0.11      -12.06     14.38 o 
  -7   2   1        0.72      -16.52     11.95 o 
  -6   2   1      264.97      241.73     12.32 o 
  -5   2   1      237.07      257.26      9.12 o 
  -4   2   1      520.13      509.97      9.94 o 
  -3   2   1      422.63      443.03      7.26 o 
  -2   2   1    12701.45    13327.00    145.80 o 
  -1   2   1      166.21      162.13      4.51 o 
   0   2   1     6564.58     6622.23    110.62 o 
   1   2   1      304.22      338.37      4.56 o 
   2   2   1      866.98      861.00      9.89 o 
   3   2   1        3.90        8.69      3.69 o 
   4   2   1       48.98       68.44      5.98 o 
   5   2   1      159.06      156.17      7.36 o 
   6   2   1       86.93       74.40      8.77 o 
   7   2   1        6.51       -0.40      7.73 o 
   8   2   1        6.16       -5.60     25.27 o 
   9   2   1      207.36      206.95     36.52 o 
  -9   3   1      104.53       68.60     19.05 o 
  -8   3   1       20.08       22.94     17.61 o 
  -7   3   1       32.30       29.85      7.75 o 
  -6   3   1       48.50       35.73      6.57 o 
  -5   3   1      667.75      710.06     11.70 o 
  -4   3   1      532.58      584.69      9.86 o 
  -3   3   1      339.48      336.17      6.73 o 
  -2   3   1      216.78      241.23      5.35 o 
  -1   3   1        5.86       19.55      6.55 o 
   0   3   1     2034.43     2163.16     25.58 o 
   1   3   1      158.63      139.29      3.36 o 
   2   3   1      388.85      392.98      6.12 o 
   3   3   1     5115.63     5372.63     51.12 o 
   4   3   1     1319.14     1322.07     15.93 o 
   5   3   1       16.75       15.56      5.54 o 
   6   3   1      456.67      436.55     15.31 o 
   7   3   1      126.79      138.71     17.10 o 
   8   3   1       33.86       26.39     15.36 o 
   9   3   1       24.22       20.14     17.52 o 
  -9   4   1       69.47       52.75     18.62 o 
  -8   4   1       88.87       67.05     22.77 o 
  -7   4   1       37.90       27.39      7.88 o 
  -6   4   1       15.64        9.59      6.57 o 
  -5   4   1       46.38       35.81      4.89 o 
  -4   4   1     2072.01     2124.32     23.38 o 
  -3   4   1      252.30      250.48      6.47 o 
  -2   4   1     1852.78     1981.13     27.31 o 
  -1   4   1     1134.34     1167.39     17.00 o 
   0   4   1      195.24      237.12      7.93 o 
   1   4   1     1302.23     1389.15     28.99 o 
   2   4   1      361.96      403.52      6.67 o 
   3   4   1      136.72      213.39      6.12 o 
   4   4   1     1016.23     1017.51     13.54 o 
   5   4   1       27.57       46.38      6.50 o 
   6   4   1       55.50       55.74      7.72 o 
   7   4   1       14.34       21.73     10.26 o 
   8   4   1       11.03      -16.91     11.27 o 
   9   4   1       52.66       50.10     24.90 o 
  -9   5   1       72.53       73.31     19.60 o 
  -8   5   1       89.74      101.36     17.15 o 
  -7   5   1        1.11      -11.85      7.90 o 
  -6   5   1        6.43        8.54      7.03 o 
  -5   5   1      540.57      521.54     10.78 o 
  -4   5   1      384.72      364.35      8.88 o 
  -3   5   1      293.29      289.55      7.10 o 
  -2   5   1        5.50        8.08     10.09 o 
  -1   5   1      748.54      737.51     16.61 o 
   0   5   1     9308.29     9268.47    111.06 o 
   1   5   1      224.37      223.94      6.17 o 
   2   5   1      889.69      948.49     16.82 o 
   3   5   1      551.35      574.77      9.29 o 
   4   5   1        6.34        4.29      3.98 o 
   5   5   1      336.28      322.76     11.34 o 
   6   5   1        8.42       11.59      7.41 o 
   7   5   1      200.92      189.97     12.88 o 
   8   5   1       32.53        8.11     11.89 o 
   9   5   1       13.28       30.65     26.15 o 
  -9   6   1       25.05       22.15     19.27 o 
  -8   6   1        1.02        7.60     15.10 o 
  -7   6   1        5.54        0.23      8.44 o 
  -6   6   1      315.16      300.36     12.95 o 
  -5   6   1      263.66      234.94      9.06 o 
  -4   6   1        3.13       11.97      4.77 o 
  -3   6   1      230.32      242.93      8.73 o 
  -2   6   1      196.46      187.03      8.99 o 
  -1   6   1       81.59       75.53      4.87 o 
   0   6   1      479.35      506.74      9.04 o 
   1   6   1      549.69      546.51      9.62 o 
   2   6   1     3783.36     3988.23     60.19 o 
   3   6   1      182.84      188.11      6.73 o 
   4   6   1        3.00        5.26      4.42 o 
   5   6   1      310.15      274.47     11.19 o 
   6   6   1      100.94       82.93      8.83 o 
   7   6   1      327.63      339.95     21.75 o 
   8   6   1        0.39      -10.08     26.74 o 
  -8   7   1        0.00       -9.59     15.81 o 
  -7   7   1       10.97        0.06      8.85 o 
  -6   7   1        0.60      -11.36      7.57 o 
  -5   7   1      145.68      136.23      7.69 o 
  -4   7   1      129.69      126.65      7.96 o 
  -3   7   1      304.40      250.33     11.29 o 
  -2   7   1     2937.71     2855.91     39.19 o 
  -1   7   1      518.99      505.78     11.67 o 
   0   7   1        6.13        7.31      3.57 o 
   1   7   1     1220.24     1261.89     18.98 o 
   2   7   1      624.02      650.52     15.75 o 
   3   7   1      719.40      703.11     13.16 o 
   4   7   1        7.07        5.40      4.72 o 
   5   7   1       57.77       48.97      7.26 o 
   6   7   1       76.65       67.62     10.43 o 
   7   7   1      209.95      186.42     16.56 o 
   8   7   1       19.21       32.66     15.51 o 
  -8   8   1       34.40       36.09     25.96 o 
  -7   8   1      122.32      103.06     12.65 o 
  -6   8   1        6.28        0.34      8.19 o 
  -5   8   1       11.42       -1.31      7.10 o 
  -4   8   1      327.51      314.37     11.33 o 
  -3   8   1      474.51      433.89     13.58 o 
  -2   8   1      250.49      251.12     12.49 o 
  -1   8   1      260.20      253.83     13.79 o 
   0   8   1     1335.71     1397.24     19.84 o 
   1   8   1       25.59       32.40      5.92 o 
   2   8   1      133.74      140.86      6.72 o 
   3   8   1      608.71      585.22     18.48 o 
   4   8   1      800.46      740.61     29.14 o 
   5   8   1      141.56       94.82     10.52 o 
   6   8   1       11.21        8.95     10.35 o 
   7   8   1        0.44      -12.56     13.49 o 
   8   8   1       15.24       15.98     15.77 o 
  -8   9   1        0.42        5.00     25.52 o 
  -7   9   1       57.22       38.46     12.20 o 
  -6   9   1        0.20      -14.96      9.97 o 
  -5   9   1      296.23      290.59     14.23 o 
  -4   9   1       16.20        8.85      8.15 o 
  -3   9   1     2443.83     2430.52     44.56 o 
  -2   9   1      928.65      892.07     18.38 o 
  -1   9   1      407.17      412.44     12.40 o 
   0   9   1      252.49      212.19      8.51 o 
   1   9   1      207.69      198.32      7.63 o 
   2   9   1       14.83        6.86      5.60 o 
   3   9   1      373.32      338.73     11.50 o 
   4   9   1        0.38       -9.84      7.91 o 
   5   9   1       79.43       69.07     10.73 o 
   6   9   1        4.49      -10.11     10.86 o 
   7   9   1       30.59       11.25     15.55 o 
  -7  10   1       76.15       77.95     13.34 o 
  -6  10   1      371.36      347.95     22.07 o 
  -5  10   1       50.67       39.24     13.53 o 
  -4  10   1      287.32      268.75     13.55 o 
  -3  10   1      870.06      785.61     19.08 o 
  -2  10   1      123.27      111.83      8.57 o 
  -1  10   1       95.67      103.53      6.80 o 
   0  10   1        1.56       -4.45      5.12 o 
   1  10   1     1022.75      967.40     29.14 o 
   2  10   1      281.85      281.93     13.35 o 
   3  10   1      187.30      157.03      8.81 o 
   4  10   1        2.75       -1.39      9.08 o 
   5  10   1      146.90      127.07     12.50 o 
   6  10   1      418.71      392.94     29.12 o 
   7  10   1       85.25       84.98     17.77 o 
  -7  11   1        9.60       -1.17     26.15 o 
  -6  11   1        5.42       23.22     16.14 o 
  -5  11   1       90.31       95.98     15.47 o 
  -4  11   1        6.46        3.03      9.27 o 
  -3  11   1       59.07       65.05      9.87 o 
  -2  11   1       21.41       28.65      8.21 o 
  -1  11   1      401.58      362.73     13.69 o 
   0  11   1     1223.66     1230.93     23.42 o 
   1  11   1     2346.86     2384.39     62.37 o 
   2  11   1        2.52        2.47      8.48 o 
   3  11   1      189.31      185.85     17.63 o 
   4  11   1        0.65       -4.64      9.88 o 
   5  11   1       61.56       69.07     12.62 o 
   6  11   1      132.08      151.17     14.69 o 
   7  11   1       38.51       49.85     17.78 o 
  -6  12   1        4.03      -13.81     15.93 o 
  -5  12   1       94.31       74.59     21.99 o 
  -4  12   1      320.71      322.11     17.08 o 
  -3  12   1      322.65      257.90     13.73 o 
  -2  12   1      159.23      148.92     13.82 o 
  -1  12   1       38.56       42.09     13.76 o 
   0  12   1       18.79       16.79      8.57 o 
   1  12   1      566.52      523.15     23.38 o 
   2  12   1       59.60       51.34      9.86 o 
   3  12   1      208.79      225.56     12.89 o 
   4  12   1      478.97      440.04     23.52 o 
   5  12   1       84.94       75.21     13.47 o 
   6  12   1        6.20       17.13     13.63 o 
  -6  13   1        1.45       -5.74     17.09 o 
  -5  13   1       46.94       32.98     15.19 o 
  -4  13   1       54.58       54.35     14.46 o 
  -3  13   1      488.27      514.90     23.29 o 
  -2  13   1     1249.83     1185.48     30.97 o 
  -1  13   1      331.91      347.24     19.88 o 
   0  13   1        7.52       31.27     11.96 o 
   1  13   1        5.10       -2.52      9.51 o 
   2  13   1       80.02       93.65     11.17 o 
   3  13   1      137.28      132.82     26.91 o 
   4  13   1        2.15      -15.26     25.55 o 
   5  13   1       13.33       -5.82     20.30 o 
  -5  14   1       63.43       43.04     25.59 o 
  -4  14   1       53.17       34.30     37.57 o 
  -3  14   1       15.88       23.61     22.64 o 
  -2  14   1       15.75       18.64     13.51 o 
  -1  14   1        0.32        3.36     13.23 o 
   0  14   1      228.92      242.43     17.41 o 
   1  14   1      454.66      378.26     21.89 o 
   2  14   1      317.95      351.86     21.75 o 
   3  14   1      215.26      193.80     18.90 o 
   4  14   1       23.11       16.70     16.61 o 
   5  14   1       30.43        3.88     17.48 o 
  -4  15   1      138.79      132.22     27.72 o 
  -3  15   1      225.04      242.30     24.29 o 
  -2  15   1       86.26      107.98     16.82 o 
  -1  15   1      192.18      205.77     18.06 o 
   0  15   1      911.18      876.83     32.65 o 
   1  15   1      367.55      393.90     24.14 o 
   2  15   1       48.12       28.38     14.89 o 
   3  15   1        2.14      -35.09     23.39 o 
  -2  16   1        0.35      -14.30     15.63 o 
  -1  16   1       10.10       -0.58     15.26 o 
   0  16   1       12.66       23.55     15.83 o 
   1  16   1       81.07      133.80     32.25 o 
   2  16   1       76.17       80.46     18.34 o 
  -9   0   2       16.03        9.32     24.21 o 
  -8   0   2       98.70       62.88     22.21 o 
  -7   0   2      445.85      428.62     24.56 o 
  -6   0   2      146.21      131.99      8.32 o 
  -5   0   2     9199.16     9362.49    111.40 o 
  -4   0   2     3874.61     3917.78     59.30 o 
  -3   0   2     4129.17     4077.22     49.47 o 
  -2   0   2     1483.03     1714.43     29.08 o 
  -1   0   2     5462.72     5398.43     81.59 o 
   0   0   2     7632.60     7485.93    151.05 o 
   1   0   2    26320.19    26879.43   1318.92 o 
   2   0   2      452.34      454.78     12.22 o 
   3   0   2        2.29        2.14      2.83 o 
   4   0   2      311.07      277.01      9.56 o 
   5   0   2      941.71     1023.46     24.29 o 
   6   0   2      485.24      475.35     19.36 o 
   7   0   2      975.38      957.83     27.69 o 
   8   0   2      452.51      543.81     39.09 o 
   9   0   2       77.43       81.65     25.53 o 
  -9   1   2      207.23      189.36     20.27 o 
  -8   1   2      204.65      201.53     28.29 o 
  -7   1   2     1364.86     1361.92     22.44 o 
  -6   1   2      959.31      971.17     14.65 o 
  -5   1   2     2072.81     2057.36     20.39 o 
  -4   1   2     2185.72     2150.79     20.27 o 
  -3   1   2       39.04       38.65      6.71 o 
  -2   1   2    14276.31    14748.23    192.70 o 
  -1   1   2      497.42      515.56      6.84 o 
   0   1   2    11193.20    10220.14    347.43 o 
   1   1   2     6238.29     6405.33     70.64 o 
   2   1   2     5984.49     6036.07     63.69 o 
   3   1   2     5731.07     5658.74     60.72 o 
   4   1   2     3512.78     3450.28     39.43 o 
   5   1   2     1654.79     1648.66     27.85 o 
   6   1   2      662.14      671.32     17.38 o 
   7   1   2      953.10     1040.29     32.96 o 
   8   1   2        7.83       17.81     11.56 o 
   9   1   2       68.86       98.98     23.24 o 
  -9   2   2      219.50      206.19     22.01 o 
  -8   2   2       33.32        8.54     14.56 o 
  -7   2   2        2.88       -7.26      9.02 o 
  -6   2   2      448.97      416.37     21.19 o 
  -5   2   2       48.77       34.22      3.84 o 
  -4   2   2     8406.79     8368.72     78.70 o 
  -3   2   2     2140.63     2088.67     21.83 o 
  -2   2   2    96668.48    96287.20   3667.85 o 
  -1   2   2    10531.87    10704.41    132.08 o 
   0   2   2    10725.65    10215.61    253.59 o 
   1   2   2       35.22       51.73      4.28 o 
   2   2   2    13874.12    13995.50    284.16 o 
   3   2   2       14.46       13.95      3.64 o 
   4   2   2     1180.27     1214.49     17.69 o 
   5   2   2     2199.68     2093.52     40.68 o 
   6   2   2      248.25      218.83     11.80 o 
   7   2   2      193.73      190.69     10.41 o 
   8   2   2        2.64       -1.84     11.49 o 
   9   2   2      325.10      348.94     25.57 o 
  -9   3   2      186.84      188.37     20.25 o 
  -8   3   2      513.70      508.20     49.75 o 
  -7   3   2     1092.85     1119.40     25.05 o 
  -6   3   2     1326.34     1314.80     17.94 o 
  -5   3   2      658.90      615.83     11.36 o 
  -4   3   2     2025.47     2048.46     22.58 o 
  -3   3   2     3421.67     3551.79     35.18 o 
  -2   3   2     7178.01     7424.75     90.66 o 
  -1   3   2      327.77      352.00     17.00 o 
   0   3   2     8503.02     8441.83    148.56 o 
   1   3   2     5912.01     5878.69    112.87 o 
   2   3   2     5213.15     5211.70     64.56 o 
   3   3   2     5831.35     5849.52     55.73 o 
   4   3   2     6940.92     6971.07     75.45 o 
   5   3   2     2296.82     2280.28     35.64 o 
   6   3   2      297.79      312.66     14.55 o 
   7   3   2        5.72        1.13     11.54 o 
   8   3   2       25.37       38.56     11.94 o 
   9   3   2       38.17       35.32     17.75 o 
  -9   4   2        7.23       -5.76     16.45 o 
  -8   4   2       52.73       56.10     15.62 o 
  -7   4   2       29.77        5.25      9.52 o 
  -6   4   2       12.27       -0.68      5.34 o 
  -5   4   2     3484.11     3393.90     35.54 o 
  -4   4   2     2040.23     2021.06     22.65 o 
  -3   4   2     4967.85     4773.81     53.60 o 
  -2   4   2     1897.21     1762.35     25.19 o 
  -1   4   2     6425.30     6096.95     62.70 o 
   0   4   2     3452.94     3490.44     83.49 o 
   1   4   2    16185.86    16801.92    390.97 o 
   2   4   2      459.18      527.44      7.09 o 
   3   4   2      300.82      321.42      6.75 o 
   4   4   2     1233.57     1145.99     17.69 o 
   5   4   2        3.73       -0.57      5.78 o 
   6   4   2      408.59      408.32     16.02 o 
   7   4   2       72.46       63.17     11.04 o 
   8   4   2      226.21      248.20     15.65 o 
  -9   5   2      136.86      148.37     20.95 o 
  -8   5   2      153.28      179.46     18.21 o 
  -7   5   2      719.53      804.08     44.22 o 
  -6   5   2     1516.67     1520.29     20.35 o 
  -5   5   2     1550.54     1581.55     20.07 o 
  -4   5   2     2426.97     2502.45     27.34 o 
  -3   5   2      453.55      467.23     21.45 o 
  -2   5   2       34.52       56.66      6.65 o 
  -1   5   2     1087.71     1193.68     18.20 o 
   0   5   2       39.75       28.40      2.64 o 
   1   5   2     6774.19     7072.62    179.81 o 
   2   5   2     3721.45     3457.24     62.27 o 
   3   5   2     2990.52     2892.75     29.69 o 
   4   5   2      347.58      305.02     11.25 o 
   5   5   2      283.95      260.86     11.47 o 
   6   5   2      871.60      846.52     28.72 o 
   7   5   2      247.11      251.08     17.04 o 
   8   5   2        3.45        0.07     14.39 o 
  -9   6   2       51.35       54.73     19.01 o 
  -8   6   2       80.73       74.03     12.50 o 
  -7   6   2        3.34       -8.48     11.05 o 
  -6   6   2      944.74      961.14     16.14 o 
  -5   6   2       22.01       23.21      8.68 o 
  -4   6   2     2375.88     2347.03     30.44 o 
  -3   6   2     2128.63     2039.18     30.44 o 
  -2   6   2    13006.25    13373.38    201.27 o 
  -1   6   2     4241.66     4202.08     57.71 o 
   0   6   2    17705.62    17675.08    297.95 o 
   1   6   2     1274.67     1310.41     44.91 o 
   2   6   2     1632.43     1533.80     35.58 o 
   3   6   2       73.64       86.00      5.08 o 
   4   6   2      385.32      397.32     11.08 o 
   5   6   2      152.50      128.09      8.19 o 
   6   6   2       90.23       91.87     12.89 o 
   7   6   2      631.22      646.26     24.85 o 
   8   6   2       17.19        0.83     15.73 o 
  -9   7   2      133.55      155.56     29.85 o 
  -8   7   2      579.82      668.84     23.54 o 
  -7   7   2      817.16      865.66     20.03 o 
  -6   7   2      245.71      239.23     11.41 o 
  -5   7   2     2101.03     2176.31     39.14 o 
  -4   7   2     1855.30     1848.66     43.67 o 
  -3   7   2     2729.16     2829.84     40.17 o 
  -2   7   2      250.90      259.25     10.42 o 
  -1   7   2     2183.42     2143.11     30.41 o 
   0   7   2     4636.07     4824.17     90.23 o 
   1   7   2      294.80      271.10      6.36 o 
   2   7   2     1508.28     1507.46     29.94 o 
   3   7   2     3425.54     3389.16     74.63 o 
   4   7   2     3775.00     3647.15     62.10 o 
   5   7   2     1698.79     1635.99     28.87 o 
   6   7   2       36.45       63.81     16.52 o 
   7   7   2       39.13       32.80     14.50 o 
   8   7   2       59.05       39.05     16.61 o 
  -8   8   2      110.89      137.32     14.95 o 
  -7   8   2       18.31       14.88      9.61 o 
  -6   8   2       31.01       46.41     13.03 o 
  -5   8   2     2831.32     2928.38     58.33 o 
  -4   8   2      738.90      735.45     18.86 o 
  -3   8   2     3499.94     3464.64     48.15 o 
  -2   8   2     2542.12     2526.84     87.08 o 
  -1   8   2     6533.02     6270.11     99.43 o 
   0   8   2      356.32      311.83      8.80 o 
   1   8   2     3306.24     3140.18     89.78 o 
   2   8   2      145.85      154.16      7.12 o 
   3   8   2      234.23      217.69      9.24 o 
   4   8   2       65.36       67.08      9.42 o 
   5   8   2       55.81       48.28     17.90 o 
   6   8   2      284.79      249.44     18.34 o 
   7   8   2       48.52       50.37     16.26 o 
   8   8   2      129.23      156.22     37.54 o 
  -8   9   2       61.84       85.14     18.81 o 
  -7   9   2      295.15      355.99     24.70 o 
  -6   9   2      616.33      663.01     33.47 o 
  -5   9   2      496.45      548.25     18.22 o 
  -4   9   2       76.44       83.77      9.95 o 
  -3   9   2       64.61       54.75      7.96 o 
  -2   9   2       13.33        3.90      6.22 o 
  -1   9   2       16.07       26.72      6.13 o 
   0   9   2      626.12      612.74     22.48 o 
   1   9   2     2849.25     2796.74     64.59 o 
   2   9   2     3396.70     3476.28    132.24 o 
   3   9   2     1624.06     1618.68     40.23 o 
   4   9   2      419.39      434.24     16.08 o 
   5   9   2      640.27      633.89     19.40 o 
   6   9   2      369.27      369.65     26.69 o 
   7   9   2      361.62      372.14     42.14 o 
  -8  10   2       17.76        2.44     17.91 o 
  -7  10   2        0.11       14.45     15.02 o 
  -6  10   2       78.41       83.00     15.97 o 
  -5  10   2      249.21      247.36     13.58 o 
  -4  10   2     1845.63     1924.01     44.12 o 
  -3  10   2     2406.38     2412.05     37.55 o 
  -2  10   2     2951.95     2976.83     55.48 o 
  -1  10   2      998.89      960.56     24.26 o 
   0  10   2     2905.62     2933.86     42.10 o 
   1  10   2      406.43      388.74     21.20 o 
   2  10   2     1066.19     1043.73     43.52 o 
   3  10   2       20.21       11.03      7.14 o 
   4  10   2       33.14       28.48     14.07 o 
   5  10   2       17.10       28.55     11.17 o 
   6  10   2        6.28       10.24     12.99 o 
   7  10   2      112.20      121.92     18.61 o 
  -7  11   2      252.02      335.13     22.64 o 
  -6  11   2      159.12      185.06     18.84 o 
  -5  11   2      234.84      269.37     14.79 o 
  -4  11   2     1089.42     1129.04     24.76 o 
  -3  11   2      244.05      238.86     12.83 o 
  -2  11   2       17.57        9.78     10.55 o 
  -1  11   2      407.81      405.43     14.98 o 
   0  11   2      786.16      772.44     23.49 o 
   1  11   2     1601.87     1669.82     38.11 o 
   2  11   2      448.10      442.66     13.97 o 
   3  11   2      910.82      895.53     55.06 o 
   4  11   2     1423.05     1412.33     30.57 o 
   5  11   2      464.26      490.49     28.28 o 
   6  11   2      354.52      336.90     18.63 o 
  -6  12   2       60.71       62.53     18.49 o 
  -5  12   2      142.28      168.85     14.10 o 
  -4  12   2       62.44       68.85     14.06 o 
  -3  12   2      965.72     1002.44     44.57 o 
  -2  12   2      886.34      834.20     25.36 o 
  -1  12   2     2603.46     2583.20     39.92 o 
   0  12   2      652.29      666.38     18.91 o 
   1  12   2     1350.61     1360.99     52.45 o 
   2  12   2      291.37      283.42     14.95 o 
   3  12   2      212.53      204.25     13.27 o 
   4  12   2       63.61       73.26     13.40 o 
   5  12   2      130.57      129.86     14.75 o 
   6  12   2      495.80      487.68     23.00 o 
  -6  13   2      267.65      281.14     31.49 o 
  -5  13   2      324.79      353.71     31.87 o 
  -4  13   2      232.96      232.89     20.78 o 
  -3  13   2       41.39       37.48     14.25 o 
  -2  13   2      100.59       84.00     13.80 o 
  -1  13   2       90.54      113.26     22.74 o 
   0  13   2        4.08       13.61      9.45 o 
   1  13   2      698.73      726.94     37.66 o 
   2  13   2      663.23      708.93     40.27 o 
   3  13   2      743.19      714.72     92.11 o 
   4  13   2      252.15      253.92     44.01 o 
   5  13   2       44.89       33.17     13.90 o 
  -5  14   2      138.50      140.67     28.41 o 
  -4  14   2      392.17      402.45     24.43 o 
  -3  14   2      231.09      245.15     19.21 o 
  -2  14   2      516.16      551.89     47.06 o 
  -1  14   2     1173.04     1163.81     34.57 o 
   0  14   2      617.62      622.02     24.62 o 
   1  14   2      496.47      453.32     18.49 o 
   2  14   2       34.89       33.29     11.57 o 
   3  14   2       19.38        7.96     15.77 o 
   4  14   2        0.20      -11.07     16.55 o 
  -4  15   2      111.98      122.73     18.59 o 
  -3  15   2      166.29      143.82     18.05 o 
  -2  15   2       36.66       26.29     15.25 o 
  -1  15   2        0.84       10.32     16.42 o 
   0  15   2       33.72       49.74     15.10 o 
   1  15   2      120.50      139.82     16.72 o 
   2  15   2       75.24       79.05     16.47 o 
   3  15   2      193.39      201.03     29.35 o 
  -2  16   2      192.63      235.18     20.64 o 
  -1  16   2      264.75      292.02     21.37 o 
   0  16   2       42.59       34.53     16.74 o 
   1  16   2       93.20       68.53     17.17 o 
 -10   1   3        8.50      -26.62     17.75 o 
  -9   1   3        0.65      -16.99     16.86 o 
  -8   1   3       63.63       32.07     15.46 o 
  -7   1   3      477.03      464.72     14.21 o 
  -6   1   3      417.25      414.36     15.14 o 
  -5   1   3       46.37       45.87      3.50 o 
  -4   1   3     2485.99     2514.54     31.07 o 
  -3   1   3       60.32       61.59      5.01 o 
  -2   1   3      401.58      421.68      6.11 o 
  -1   1   3       39.62       55.64      3.15 o 
   0   1   3      155.09      162.46      6.40 o 
   1   1   3     4425.98     4844.65     52.55 o 
   2   1   3     1820.27     1947.67     22.98 o 
   3   1   3      455.18      516.12      9.68 o 
   4   1   3     1385.10     1426.09     19.55 o 
   5   1   3     1038.42     1091.62     23.83 o 
   6   1   3      133.80      143.40      9.34 o 
   7   1   3     1295.67     1349.36     24.01 o 
   8   1   3       94.42      115.01     11.72 o 
  -9   2   3        4.01      -16.11     16.32 o 
  -8   2   3       12.86      -11.88     10.44 o 
  -7   2   3       20.87       25.35     15.35 o 
  -6   2   3      400.88      392.29     12.80 o 
  -5   2   3        5.58       -3.97      4.12 o 
  -4   2   3        1.47        2.96      4.24 o 
  -3   2   3      245.30      239.86      7.59 o 
  -2   2   3     2007.02     1976.29     25.27 o 
  -1   2   3      535.29      550.98      7.97 o 
   0   2   3      405.72      389.18      9.28 o 
   1   2   3      332.17      338.02      5.93 o 
   2   2   3       36.30       45.72      3.67 o 
   3   2   3      243.33      299.98     10.06 o 
   4   2   3      165.95      145.50      7.03 o 
   5   2   3       18.69       16.76      7.71 o 
   6   2   3       11.04        7.84      9.19 o 
   7   2   3        1.12        5.70      8.75 o 
   8   2   3        7.46       10.02     10.08 o 
  -9   3   3        3.65      -23.71     17.15 o 
  -8   3   3        0.01      -14.09     10.68 o 
  -7   3   3      100.47       91.67     11.43 o 
  -6   3   3      152.88      147.42      7.02 o 
  -5   3   3        3.76       -1.96      4.47 o 
  -4   3   3      260.89      260.90      9.20 o 
  -3   3   3      140.17      130.93      8.08 o 
  -2   3   3     8304.02     8611.76    156.91 o 
  -1   3   3      230.47      230.59      6.06 o 
   0   3   3        0.82        1.35      2.77 o 
   1   3   3      617.27      676.43      9.75 o 
   2   3   3      283.93      294.61      8.50 o 
   3   3   3      793.44      916.08     14.42 o 
   4   3   3      291.79      277.51     13.91 o 
   5   3   3      523.22      523.40     18.64 o 
   6   3   3      116.58      104.13     10.84 o 
   7   3   3       55.30       56.82     11.82 o 
   8   3   3       38.53       19.28     14.99 o 
  -9   4   3        0.16      -23.41     15.61 o 
  -8   4   3       29.28       14.04     11.02 o 
  -7   4   3       61.48       44.77     10.74 o 
  -6   4   3        2.15       -8.47      5.65 o 
  -5   4   3      146.07      153.10      7.84 o 
  -4   4   3     3669.50     3729.98     44.25 o 
  -3   4   3       66.62       61.50      5.96 o 
  -2   4   3      429.63      438.64     10.61 o 
  -1   4   3      367.50      377.65      7.00 o 
   0   4   3     1109.37     1205.21     20.15 o 
   1   4   3      332.07      373.91     12.81 o 
   2   4   3      489.35      578.24     14.02 o 
   3   4   3     1252.57     1301.72     16.79 o 
   4   4   3      166.87      155.43      7.36 o 
   5   4   3       99.51       83.40      9.05 o 
   6   4   3        0.69       -1.04      9.19 o 
   7   4   3       16.83        3.85     16.55 o 
   8   4   3        8.37       -1.69     18.23 o 
  -9   5   3        0.83      -22.28     17.33 o 
  -8   5   3        7.72        2.32     12.12 o 
  -7   5   3       57.01       45.23     11.14 o 
  -6   5   3       13.96        1.70      8.68 o 
  -5   5   3      243.27      234.76     10.75 o 
  -4   5   3       64.08       78.83      6.54 o 
  -3   5   3       11.95       11.16      5.89 o 
  -2   5   3      794.03      817.61     15.56 o 
  -1   5   3     1268.66     1266.42     15.90 o 
   0   5   3      241.21      250.92      9.00 o 
   1   5   3     4329.27     4641.60    147.17 o 
   2   5   3     1052.75     1099.90     28.10 o 
   3   5   3        7.08        8.22      3.46 o 
   4   5   3      249.57      223.60     10.65 o 
   5   5   3      306.23      270.47     13.20 o 
   6   5   3       11.17        2.55     12.41 o 
   7   5   3       18.34       -2.71     13.63 o 
   8   5   3       67.21       65.35     29.15 o 
  -9   6   3       33.48       21.34     18.20 o 
  -8   6   3        0.21       -7.46     12.26 o 
  -7   6   3        1.69       -2.63     10.72 o 
  -6   6   3      106.40       99.18     10.68 o 
  -5   6   3      101.46       98.56      7.74 o 
  -4   6   3      288.01      284.40     12.51 o 
  -3   6   3      946.37      945.69     18.92 o 
  -2   6   3     1300.86     1376.58     22.35 o 
  -1   6   3      186.61      187.46      6.67 o 
   0   6   3       61.39       52.95      4.89 o 
   1   6   3       13.77        5.78      4.12 o 
   2   6   3     1582.96     1579.57     35.66 o 
   3   6   3      386.46      405.90     12.34 o 
   4   6   3       48.48       36.74      7.92 o 
   5   6   3        1.36       -9.51      8.07 o 
   6   6   3        2.38      -12.60     12.10 o 
   7   6   3      122.93      129.73     38.55 o 
   8   6   3       14.36       21.88     22.55 o 
  -9   7   3        2.08      -24.22     17.51 o 
  -8   7   3        4.00       -7.36     12.14 o 
  -7   7   3      138.59      140.20     16.69 o 
  -6   7   3        3.49        0.62      7.82 o 
  -5   7   3      935.90      906.51     27.46 o 
  -4   7   3      564.72      514.86     15.76 o 
  -3   7   3      267.93      250.71     19.10 o 
  -2   7   3      501.47      407.09     21.89 o 
  -1   7   3       82.54       81.62      4.93 o 
   0   7   3      895.99     1026.82     26.91 o 
   1   7   3       69.58       88.89     11.92 o 
   2   7   3        3.69        6.95      5.01 o 
   3   7   3       35.20       35.95      7.22 o 
   4   7   3       33.76       24.60      8.21 o 
   5   7   3      464.02      412.52     33.19 o 
   6   7   3       20.86       10.31     13.15 o 
   7   7   3      117.72      119.33     16.70 o 
  -8   8   3      134.43      125.52     14.98 o 
  -7   8   3        1.34       -5.13     11.17 o 
  -6   8   3       26.47       15.14      9.58 o 
  -5   8   3      830.47      842.23     21.08 o 
  -4   8   3       13.80        3.89      8.18 o 
  -3   8   3       53.57       55.18     10.75 o 
  -2   8   3       46.18       44.59      7.20 o 
  -1   8   3      871.62      778.18     43.67 o 
   0   8   3     2159.56     2149.51     45.77 o 
   1   8   3      527.24      506.35     22.80 o 
   2   8   3        2.97        8.64      5.46 o 
   3   8   3      172.72      185.99     10.48 o 
   4   8   3      978.22      956.11     21.79 o 
   5   8   3      912.49      838.38     21.87 o 
   6   8   3        6.74        9.83     13.84 o 
   7   8   3        6.85        5.07     15.76 o 
  -8   9   3        4.22       -1.07     24.18 o 
  -7   9   3       13.40      -11.74     15.23 o 
  -6   9   3       77.21       79.49     11.67 o 
  -5   9   3       77.88       64.85     10.78 o 
  -4   9   3      196.83      177.31     11.76 o 
  -3   9   3      307.11      271.01     14.04 o 
  -2   9   3      376.56      352.08     15.54 o 
  -1   9   3      584.90      600.87     42.62 o 
   0   9   3      201.67      231.72      9.75 o 
   1   9   3      239.01      230.38      9.72 o 
   2   9   3        3.83       -6.14      6.09 o 
   3   9   3      119.16       91.35      9.83 o 
   4   9   3      747.52      739.37     34.37 o 
   5   9   3        4.17      -12.31     10.33 o 
   6   9   3      115.42      122.97     16.43 o 
   7   9   3        2.11       -7.84     16.02 o 
  -8  10   3        1.25       16.09     17.06 o 
  -7  10   3       22.55       17.36     17.16 o 
  -6  10   3      250.56      271.67     15.21 o 
  -5  10   3      179.64      145.73     12.35 o 
  -4  10   3      279.36      283.98     15.02 o 
  -3  10   3      128.40      141.76     10.93 o 
  -2  10   3      407.42      390.17     18.27 o 
  -1  10   3        6.68       -4.09      9.52 o 
   0  10   3        8.47        1.84      7.94 o 
   1  10   3      930.78     1004.21     20.59 o 
   2  10   3      986.51      983.87     57.24 o 
   3  10   3      145.16      146.07     11.25 o 
   4  10   3       52.30       50.96     17.70 o 
   5  10   3       95.04       60.33     16.54 o 
   6  10   3       24.18       33.92     16.05 o 
  -7  11   3       46.47       22.14     17.28 o 
  -6  11   3      121.20      114.81     17.14 o 
  -5  11   3      366.53      362.78     17.51 o 
  -4  11   3     1007.41      961.37     27.75 o 
  -3  11   3      314.09      282.61     18.74 o 
  -2  11   3      234.02      193.79     14.38 o 
  -1  11   3      206.37      219.47     15.00 o 
   0  11   3      199.01      201.69     11.76 o 
   1  11   3      221.56      223.55     11.29 o 
   2  11   3        6.44        5.07      7.89 o 
   3  11   3       69.45       66.56     10.83 o 
   4  11   3        6.34        2.29     10.93 o 
   5  11   3       18.01       -1.42     12.04 o 
   6  11   3       12.79        8.15     17.39 o 
  -6  12   3      100.33       83.91     25.15 o 
  -5  12   3        9.12       13.60     15.06 o 
  -4  12   3       46.77       28.12     13.70 o 
  -3  12   3        0.38        4.18     12.21 o 
  -2  12   3       20.24       33.88     12.82 o 
  -1  12   3     1093.97     1027.86     35.61 o 
   0  12   3      243.26      303.26     15.94 o 
   1  12   3      287.05      294.50     15.48 o 
   2  12   3       22.44       40.00      8.76 o 
   3  12   3      236.83      246.96     14.33 o 
   4  12   3      199.67      187.76     23.78 o 
   5  12   3      164.79      125.64     17.31 o 
  -6  13   3       34.76        2.25     25.84 o 
  -5  13   3      106.60      124.50     18.14 o 
  -4  13   3       46.07       50.18     14.86 o 
  -3  13   3      173.99      178.75     16.75 o 
  -2  13   3      700.69      693.39     25.63 o 
  -1  13   3     1291.44     1253.63     31.00 o 
   0  13   3       20.82       14.84      9.85 o 
   1  13   3       15.08       15.24     15.22 o 
   2  13   3        0.18       -3.87     11.07 o 
   3  13   3       56.45       24.80     14.89 o 
   4  13   3        3.99      -11.00     12.32 o 
   5  13   3       27.71        7.05     22.56 o 
  -5  14   3        0.40       -8.79     15.99 o 
  -4  14   3        3.19       -3.79     15.95 o 
  -3  14   3        1.43        3.71     14.17 o 
  -2  14   3        1.62        5.14     19.67 o 
  -1  14   3       66.95       44.50     14.57 o 
   0  14   3       65.83       74.07     12.10 o 
   1  14   3      146.96      184.32     18.37 o 
   2  14   3      167.21      153.52     26.44 o 
   3  14   3      140.19      147.68     20.34 o 
   4  14   3      139.11      106.94     28.85 o 
  -4  15   3      266.38      280.43     23.94 o 
  -3  15   3      326.00      302.81     21.20 o 
  -2  15   3        3.53       -8.17     15.71 o 
  -1  15   3        3.89        7.54     14.55 o 
   0  15   3       83.26      120.06     17.37 o 
   1  15   3      163.57      154.64     17.66 o 
   2  15   3       87.71       54.76     16.70 o 
   3  15   3       30.75       22.90     22.99 o 
  -2  16   3      253.50      276.76     21.35 o 
  -1  16   3      201.10      196.75     19.69 o 
   0  16   3      233.90      263.96     20.51 o 
   1  16   3      262.32      266.69     21.34 o 
 -10   0   4        0.93      -42.78     28.52 o 
  -9   0   4        3.62      -35.47     23.64 o 
  -8   0   4       10.35      -11.06     11.84 o 
  -7   0   4       32.73       34.51     11.40 o 
  -6   0   4     2173.55     2055.52     41.05 o 
  -5   0   4      839.24      745.76     21.80 o 
  -4   0   4     9948.69     9977.63    152.67 o 
  -3   0   4     5889.26     6120.08     95.43 o 
  -2   0   4     5322.67     5028.64     78.47 o 
  -1   0   4       24.64       31.09      6.51 o 
   0   0   4    18526.90    16897.48    336.82 o 
   1   0   4       16.40       20.22      4.05 o 
   2   0   4     1091.19     1166.27     24.04 o 
   3   0   4     3602.48     3472.23     54.89 o 
   4   0   4      511.07      511.36     26.09 o 
   5   0   4     1483.46     1444.56     43.21 o 
   6   0   4       86.32       81.39     12.54 o 
   7   0   4     1901.40     1948.39     48.51 o 
   8   0   4      169.12      179.92     18.74 o 
 -10   1   4       76.39       39.86     21.57 o 
  -9   1   4      156.51      166.07     21.88 o 
  -8   1   4      260.16      277.54     12.88 o 
  -7   1   4      244.91      262.03     14.85 o 
  -6   1   4      532.94      545.39     14.48 o 
  -5   1   4      680.32      647.28     14.06 o 
  -4   1   4      117.04      139.70      7.41 o 
  -3   1   4       35.63       36.13      4.15 o 
  -2   1   4     4201.21     4209.81     44.46 o 
  -1   1   4     3205.73     3186.92     49.26 o 
   0   1   4     7040.12     7007.54    101.26 o 
   1   1   4     3593.87     3509.81     38.85 o 
   2   1   4    11563.77    12141.36    150.61 o 
   3   1   4     4767.46     4791.95     52.72 o 
   4   1   4      754.85      770.00     17.73 o 
   5   1   4      117.09      130.01      9.85 o 
   6   1   4       82.99      120.05      9.72 o 
   7   1   4       14.61       19.29      9.67 o 
   8   1   4        4.60       24.75     11.19 o 
  -9   2   4       55.76       44.67     18.71 o 
  -8   2   4       15.06        5.77      9.02 o 
  -7   2   4     1570.85     1589.80     26.00 o 
  -6   2   4      629.70      621.68     15.29 o 
  -5   2   4     2957.10     2816.62     35.84 o 
  -4   2   4      215.20      200.35      8.87 o 
  -3   2   4     4282.26     3975.52     47.69 o 
  -2   2   4     2865.43     2769.76     30.37 o 
  -1   2   4    13543.22    12812.00    301.37 o 
   0   2   4       24.72       21.32      3.68 o 
   1   2   4      137.93      118.90      4.35 o 
   2   2   4     2497.46     2705.15     27.40 o 
   3   2   4      376.24      390.84      9.61 o 
   4   2   4      656.63      622.08     24.63 o 
   5   2   4     1277.74     1220.31     24.30 o 
   6   2   4     1033.13     1031.80     24.19 o 
   7   2   4      118.87      126.37     11.05 o 
   8   2   4       13.52       32.61     13.12 o 
  -9   3   4      346.99      342.15     25.40 o 
  -8   3   4      634.53      693.63     24.94 o 
  -7   3   4      631.79      654.53     17.26 o 
  -6   3   4      465.59      491.23     14.21 o 
  -5   3   4        2.37       -3.79      5.77 o 
  -4   3   4     2773.28     2809.13     43.70 o 
  -3   3   4      156.10      189.28      9.00 o 
  -2   3   4      236.37      211.11     17.42 o 
  -1   3   4     4680.64     4653.38    186.92 o 
   0   3   4     9710.91     9677.35    359.03 o 
   1   3   4     3874.03     3799.53     85.07 o 
   2   3   4     1219.36     1095.58     25.70 o 
   3   3   4      483.35      440.78     10.30 o 
   4   3   4     1554.42     1529.10     21.79 o 
   5   3   4     2992.82     2995.64     44.88 o 
   6   3   4       53.74       59.66     10.37 o 
   7   3   4        0.34       -6.15     14.61 o 
   8   3   4        0.14        8.93     27.82 o 
  -9   4   4        2.20      -25.59     17.06 o 
  -8   4   4      230.90      210.66     14.67 o 
  -7   4   4       18.07        5.43      8.64 o 
  -6   4   4     1948.94     1915.96     28.38 o 
  -5   4   4      883.77      869.36     17.53 o 
  -4   4   4    23829.64    24938.57    302.94 o 
  -3   4   4     5346.02     5484.36    128.94 o 
  -2   4   4    11395.43    11661.87    214.25 o 
  -1   4   4       82.50       67.21      3.61 o 
   0   4   4     6476.30     6530.80    187.38 o 
   1   4   4      212.60      242.34      6.14 o 
   2   4   4     1185.14     1253.71     29.03 o 
   3   4   4      685.96      629.15     12.51 o 
   4   4   4      409.14      401.44     11.65 o 
   5   4   4      239.07      216.75     14.84 o 
   6   4   4        8.67        3.13     12.55 o 
   7   4   4       81.07       91.36     15.83 o 
   8   4   4      174.65      182.85     23.56 o 
  -9   5   4      284.83      296.81     24.83 o 
  -8   5   4      108.50      126.16     14.13 o 
  -7   5   4      873.70      982.18     20.75 o 
  -6   5   4      966.93      994.61     19.72 o 
  -5   5   4     1701.67     1781.91     26.92 o 
  -4   5   4      272.24      266.87     12.48 o 
  -3   5   4      198.95      180.19      9.28 o 
  -2   5   4     7558.22     7969.19    168.77 o 
  -1   5   4     1561.58     1517.80     18.65 o 
   0   5   4     2285.40     2306.11     56.36 o 
   1   5   4     5984.30     6150.00    182.44 o 
   2   5   4     7269.15     7548.50    229.97 o 
   3   5   4     3631.27     3571.27    112.44 o 
   4   5   4      198.04      215.91     11.95 o 
   5   5   4        3.87      -16.34     10.89 o 
   6   5   4      212.37      218.89     17.02 o 
   7   5   4      121.94      128.39     16.89 o 
   8   5   4        5.17       33.30     17.54 o 
  -9   6   4       19.05        2.59     14.38 o 
  -8   6   4        1.07        8.91     12.28 o 
  -7   6   4     1660.28     1677.26     27.61 o 
  -6   6   4     1207.51     1201.12     21.72 o 
  -5   6   4     1744.20     1771.86     43.33 o 
  -4   6   4      672.22      609.84     23.00 o 
  -3   6   4     4715.92     4621.10    116.04 o 
  -2   6   4     1241.97     1121.05     15.78 o 
  -1   6   4     7579.03     7343.56    180.89 o 
   0   6   4      543.02      557.46     20.09 o 
   1   6   4      217.70      247.08      9.52 o 
   2   6   4      118.22      117.80      6.81 o 
   3   6   4       12.41        5.91      8.00 o 
   4   6   4      481.35      460.01     15.60 o 
   5   6   4      130.20      122.91     14.28 o 
   6   6   4      550.64      570.23     24.46 o 
   7   6   4      268.35      303.31     31.36 o 
  -9   7   4      118.77      151.28     16.88 o 
  -8   7   4      242.18      273.45     20.53 o 
  -7   7   4      111.49      135.00     11.01 o 
  -6   7   4      246.21      241.70     13.43 o 
  -5   7   4       46.62       33.10     20.29 o 
  -4   7   4       55.46       52.91     16.13 o 
  -3   7   4       18.22       16.10      6.96 o 
  -2   7   4      249.80      241.31     14.94 o 
  -1   7   4     4927.67     4710.82     64.06 o 
   0   7   4     2275.57     2220.01     75.12 o 
   1   7   4     2799.57     2808.34    108.04 o 
   2   7   4      841.24      802.27     30.55 o 
   3   7   4     1240.86     1220.75     58.52 o 
   4   7   4     1336.06     1282.51     42.69 o 
   5   7   4      550.32      557.37     23.25 o 
   6   7   4        3.85       13.06     14.06 o 
   7   7   4       34.88       14.06     24.71 o 
  -8   8   4       30.44       34.62     17.33 o 
  -7   8   4       50.92       30.72     15.63 o 
  -6   8   4      227.66      229.29     15.71 o 
  -5   8   4     1079.17     1042.98     42.74 o 
  -4   8   4     2499.11     2559.45    108.92 o 
  -3   8   4      940.76      862.48     23.63 o 
  -2   8   4     3409.10     3415.08     74.21 o 
  -1   8   4     1724.65     1710.82     48.33 o 
   0   8   4     1395.05     1311.84     43.74 o 
   1   8   4        1.58        4.50      5.80 o 
   2   8   4      143.53      154.87      7.96 o 
   3   8   4      425.94      414.17     15.60 o 
   4   8   4       18.64       18.30      9.66 o 
   5   8   4      787.07      769.63     41.55 o 
   6   8   4      107.23       85.45     16.97 o 
   7   8   4      130.56      140.41     20.40 o 
  -8   9   4       95.09      120.63     19.89 o 
  -7   9   4      109.17      132.23     18.11 o 
  -6   9   4      468.01      471.98     19.33 o 
  -5   9   4      315.89      312.84     18.27 o 
  -4   9   4       74.57       66.45     17.51 o 
  -3   9   4      200.14      186.29     14.75 o 
  -2   9   4      443.99      420.13     18.75 o 
  -1   9   4      216.23      231.01     13.07 o 
   0   9   4      920.89      872.41     29.51 o 
   1   9   4     1744.17     1706.98     62.63 o 
   2   9   4     3775.63     3724.51    209.01 o 
   3   9   4     1107.03     1086.20     55.51 o 
   4   9   4      650.21      652.53     25.31 o 
   5   9   4       70.99       69.49     12.31 o 
   6   9   4      100.82       87.33     16.98 o 
  -7  10   4      121.20      133.14     19.71 o 
  -6  10   4       32.48       28.48     11.51 o 
  -5  10   4      516.72      545.88     19.88 o 
  -4  10   4      661.74      660.92     23.44 o 
  -3  10   4     2994.64     2976.68     66.87 o 
  -2  10   4      224.18      201.43     13.62 o 
  -1  10   4      961.32      874.30     25.78 o 
   0  10   4      205.39      189.16     12.88 o 
   1  10   4      506.98      507.40     25.30 o 
   2  10   4       70.41       62.18      9.65 o 
   3  10   4      247.18      214.51     23.11 o 
   4  10   4     1394.47     1323.89     32.91 o 
   5  10   4      270.87      255.58     18.70 o 
   6  10   4      123.60      111.77     18.74 o 
  -7  11   4      206.22      254.81     22.55 o 
  -6  11   4       27.16       33.83     15.70 o 
  -5  11   4        3.54        0.64     13.18 o 
  -4  11   4       81.67       85.03     14.46 o 
  -3  11   4        0.40        1.92     12.21 o 
  -2  11   4      145.36      162.16     23.41 o 
  -1  11   4     1413.17     1350.04     38.83 o 
   0  11   4     1785.59     1828.42     70.93 o 
   1  11   4     1371.34     1324.80     52.79 o 
   2  11   4      251.48      262.73     14.28 o 
   3  11   4      375.35      324.71     16.27 o 
   4  11   4       93.99      107.04     15.82 o 
   5  11   4      129.72      106.51     16.20 o 
  -6  12   4      642.00      653.27     44.53 o 
  -5  12   4      281.23      290.29     19.62 o 
  -4  12   4      614.39      606.94     34.41 o 
  -3  12   4      511.29      510.13     23.26 o 
  -2  12   4     1407.79     1360.85     53.25 o 
  -1  12   4      273.96      243.79     14.54 o 
   0  12   4      278.04      303.74     15.77 o 
   1  12   4       46.61       53.60     10.92 o 
   2  12   4       12.08       -3.64      9.78 o 
   3  12   4       65.24       36.62     11.43 o 
   4  12   4       22.12        3.34     12.20 o 
   5  12   4       15.39        0.72     16.49 o 
  -6  13   4      204.83      229.20     30.73 o 
  -5  13   4      317.64      373.88     22.99 o 
  -4  13   4        1.58       -8.37     14.53 o 
  -3  13   4      126.94      146.82     16.86 o 
  -2  13   4      113.27      132.43     15.39 o 
  -1  13   4      511.02      545.78     29.09 o 
   0  13   4       91.78      104.59     11.86 o 
   1  13   4      393.34      419.97     18.57 o 
   2  13   4      726.53      684.15     41.14 o 
   3  13   4      425.53      468.17     35.98 o 
   4  13   4      117.42       81.89     14.84 o 
  -5  14   4      507.26      611.23     29.40 o 
  -4  14   4      472.62      534.63     27.88 o 
  -3  14   4      613.41      627.83     27.45 o 
  -2  14   4      312.74      318.61     16.74 o 
  -1  14   4      526.32      496.24     19.34 o 
   0  14   4      438.78      383.86     18.56 o 
   1  14   4      221.89      208.26     14.81 o 
   2  14   4       11.16       15.71     15.98 o 
   3  14   4       44.66       43.14     14.35 o 
  -3  15   4       41.30       27.03     16.83 o 
  -2  15   4        1.10        9.45     15.77 o 
  -1  15   4      321.92      318.39     21.27 o 
   0  15   4      227.16      236.45     23.57 o 
   1  15   4      380.82      385.06     25.57 o 
   2  15   4      147.01      159.48     24.56 o 
  -9   1   5       60.56       25.83     18.62 o 
  -8   1   5      176.91      157.58     11.38 o 
  -7   1   5        9.12        6.44      7.87 o 
  -6   1   5      146.94      155.63      9.22 o 
  -5   1   5       41.51       37.46      8.84 o 
  -4   1   5     2401.52     2439.38     32.78 o 
  -3   1   5      127.34      129.45      4.51 o 
  -2   1   5        6.09        9.15      5.50 o 
  -1   1   5     2142.36     2235.02     37.86 o 
   0   1   5     2192.44     2384.14     42.81 o 
   1   1   5     2867.97     3277.25     37.10 o 
   2   1   5     1865.15     1950.33     23.53 o 
   3   1   5     1716.48     1757.55     23.01 o 
   4   1   5      221.45      198.66     10.75 o 
   5   1   5      832.01      825.31     20.84 o 
   6   1   5      206.37      202.85     11.09 o 
   7   1   5        3.54       13.87     10.04 o 
   8   1   5        0.01       24.44     13.54 o 
  -9   2   5       77.16       54.44     14.75 o 
  -8   2   5        5.56       -2.34      9.37 o 
  -7   2   5        2.11       -0.25      8.51 o 
  -6   2   5       19.19        8.96      7.09 o 
  -5   2   5       25.25       26.62      6.39 o 
  -4   2   5     1762.74     1871.59     25.77 o 
  -3   2   5       47.41       49.50      3.34 o 
  -2   2   5        8.19        7.49      3.52 o 
  -1   2   5      154.58      165.50      7.51 o 
   0   2   5      235.78      258.25      8.68 o 
   1   2   5      523.78      602.32     11.69 o 
   2   2   5       12.02       14.91      3.92 o 
   3   2   5      193.78      205.76      8.50 o 
   4   2   5        1.65        4.04      6.92 o 
   5   2   5      761.71      720.85     28.47 o 
   6   2   5        7.70        4.30     10.19 o 
   7   2   5       64.26       58.31     12.32 o 
   8   2   5        0.15       28.63     13.99 o 
  -9   3   5        5.90      -19.46     12.97 o 
  -8   3   5        0.11       -5.62      9.62 o 
  -7   3   5       59.10       43.30      8.94 o 
  -6   3   5      506.16      486.98     15.00 o 
  -5   3   5        4.86        7.49      6.34 o 
  -4   3   5       41.37       41.15      6.11 o 
  -3   3   5      285.10      284.55      7.11 o 
  -2   3   5       40.22       38.12      3.79 o 
  -1   3   5     1566.84     1607.38     22.87 o 
   0   3   5      648.00      669.74     13.12 o 
   1   3   5      207.87      226.56      8.02 o 
   2   3   5      894.35      887.74     18.28 o 
   3   3   5     1724.48     1709.26     23.39 o 
   4   3   5        1.61        4.95      7.42 o 
   5   3   5      508.72      496.79     21.77 o 
   6   3   5      214.76      216.62     16.86 o 
   7   3   5        7.62       14.50     15.92 o 
  -9   4   5        7.76      -11.60     13.79 o 
  -8   4   5       13.47        6.80      9.82 o 
  -7   4   5       12.33        3.74      8.38 o 
  -6   4   5        6.39       -2.07      7.18 o 
  -5   4   5      244.49      235.98     13.16 o 
  -4   4   5       29.00       31.75      6.96 o 
  -3   4   5        1.89        3.71      5.11 o 
  -2   4   5      111.66      113.91      5.67 o 
  -1   4   5      643.13      709.74     32.51 o 
   0   4   5      619.78      655.55     13.59 o 
   1   4   5      170.38      191.28      7.40 o 
   2   4   5       88.01       81.80      5.82 o 
   3   4   5       10.80       24.16      6.78 o 
   4   4   5       10.58        3.79     13.86 o 
   5   4   5        7.87        9.88     12.23 o 
   6   4   5        3.01       -2.97     13.88 o 
   7   4   5        9.36       10.89     15.44 o 
  -9   5   5       20.09       20.49     17.34 o 
  -8   5   5        0.29      -16.17     12.38 o 
  -7   5   5      100.84       94.79     10.55 o 
  -6   5   5      648.71      576.29     22.12 o 
  -5   5   5       46.01       31.45      8.54 o 
  -4   5   5      431.12      418.65     14.43 o 
  -3   5   5       45.57       50.24      6.70 o 
  -2   5   5        4.65        7.50      4.56 o 
  -1   5   5      179.89      191.97      8.78 o 
   0   5   5      265.55      263.38     10.07 o 
   1   5   5      132.25      133.45      6.20 o 
   2   5   5      265.90      275.38     10.33 o 
   3   5   5      545.38      562.31     15.76 o 
   4   5   5       66.13       51.64     12.13 o 
   5   5   5      221.03      220.71     16.47 o 
   6   5   5       36.49       46.66     14.65 o 
   7   5   5      150.79      161.53     23.65 o 
  -9   6   5        4.35      -14.83     14.28 o 
  -8   6   5       35.41       19.43     12.90 o 
  -7   6   5      408.28      421.96     15.83 o 
  -6   6   5      458.14      454.73     20.88 o 
  -5   6   5      121.23      123.21     10.58 o 
  -4   6   5      109.64      116.41      9.32 o 
  -3   6   5      582.17      583.18     24.06 o 
  -2   6   5      415.87      403.48      9.53 o 
  -1   6   5      548.98      548.24     21.51 o 
   0   6   5      231.75      236.11     10.42 o 
   1   6   5      216.10      267.29      9.56 o 
   2   6   5     1823.25     1852.68     54.43 o 
   3   6   5      478.53      517.45     22.37 o 
   4   6   5        2.24       -2.55      8.55 o 
   5   6   5      206.14      168.54     16.01 o 
   6   6   5       34.08       37.10     15.08 o 
   7   6   5        0.11      -11.68     29.21 o 
  -8   7   5        9.10      -21.72     15.75 o 
  -7   7   5       53.46       26.80     11.27 o 
  -6   7   5      169.95      159.33     20.60 o 
  -5   7   5        1.89        9.41      8.57 o 
  -4   7   5       12.90       13.34      8.00 o 
  -3   7   5      377.59      396.20     26.64 o 
  -2   7   5       54.46       71.19      5.33 o 
  -1   7   5     1146.96     1234.12     54.90 o 
   0   7   5      332.76      312.80     16.21 o 
   1   7   5       58.26       60.08      6.22 o 
   2   7   5     1563.55     1503.69     67.98 o 
   3   7   5       16.08       11.98      8.60 o 
   4   7   5      150.72      155.53     11.81 o 
   5   7   5        6.49        0.06     13.98 o 
   6   7   5       72.60       84.81     16.90 o 
   7   7   5       50.96       44.80     18.76 o 
  -8   8   5       85.36       72.08     18.79 o 
  -7   8   5       50.53       46.59     12.34 o 
  -6   8   5        2.53      -17.06     16.44 o 
  -5   8   5      278.14      253.51     20.04 o 
  -4   8   5      330.01      313.21     24.53 o 
  -3   8   5       59.37       44.82      9.15 o 
  -2   8   5       89.56       90.99     10.89 o 
  -1   8   5      282.16      285.82     16.41 o 
   0   8   5     1290.91     1310.12     45.25 o 
   1   8   5      307.56      357.58     19.54 o 
   2   8   5      622.37      554.58     41.56 o 
   3   8   5      231.68      222.13     12.83 o 
   4   8   5        2.24       13.32      9.73 o 
   5   8   5      259.65      264.96     18.86 o 
   6   8   5        5.75       -4.96     15.70 o 
  -8   9   5       17.35        2.71     29.74 o 
  -7   9   5      136.30      100.19     13.95 o 
  -6   9   5      497.48      480.21     31.31 o 
  -5   9   5      171.63      147.07     18.69 o 
  -4   9   5      210.19      217.62     41.97 o 
  -3   9   5       86.70      105.75     13.29 o 
  -2   9   5       36.22       28.05     11.23 o 
  -1   9   5       26.58       24.48      7.41 o 
   0   9   5       14.43       22.38      9.12 o 
   1   9   5       36.49       34.14      7.19 o 
   2   9   5        8.36        1.04      8.80 o 
   3   9   5       52.31       56.93     15.84 o 
   4   9   5       59.88       61.07     11.98 o 
   5   9   5      191.30      226.01     18.41 o 
   6   9   5        1.95        7.50     17.79 o 
  -7  10   5        1.05       -6.52     12.43 o 
  -6  10   5        3.84      -10.88     14.23 o 
  -5  10   5        0.18      -10.43     13.58 o 
  -4  10   5       13.61       24.85     12.85 o 
  -3  10   5      554.82      557.70     60.08 o 
  -2  10   5      956.12     1037.70     74.75 o 
  -1  10   5      290.79      312.16     13.65 o 
   0  10   5        5.66       18.14      7.41 o 
   1  10   5      383.57      430.44     26.57 o 
   2  10   5      380.21      415.09     36.49 o 
   3  10   5     1251.63     1150.85     71.74 o 
   4  10   5       33.92       24.91     11.57 o 
   5  10   5       18.77       24.20     16.73 o 
  -7  11   5       56.46        8.45     27.09 o 
  -6  11   5      135.49      129.55     17.94 o 
  -5  11   5       66.64       93.25     15.69 o 
  -4  11   5      246.72      248.76     17.96 o 
  -3  11   5      210.24      224.03     16.56 o 
  -2  11   5      160.07      151.60     15.12 o 
  -1  11   5        4.61        6.07      9.53 o 
   0  11   5       11.45        2.48      7.95 o 
   1  11   5       63.58       62.19      8.81 o 
   2  11   5       51.01       55.10     11.38 o 
   3  11   5        1.07       -4.55     11.09 o 
   4  11   5       30.91       39.56     27.57 o 
   5  11   5        1.55        0.59     23.58 o 
  -6  12   5        0.14       10.92     16.09 o 
  -5  12   5        8.68      -10.96     18.52 o 
  -4  12   5      112.05       72.78     16.10 o 
  -3  12   5       46.18       64.50     28.81 o 
  -2  12   5       64.24       73.15     14.74 o 
  -1  12   5      427.96      508.60     19.48 o 
   0  12   5      269.51      298.10     16.45 o 
   1  12   5      194.41      234.07     11.65 o 
   2  12   5       49.17       58.38     11.77 o 
   3  12   5       25.64       25.50     17.55 o 
   4  12   5       55.51       36.03     14.42 o 
  -5  13   5      225.16      241.76     28.07 o 
  -4  13   5      116.93      142.48     19.71 o 
  -3  13   5       14.21       31.91     15.56 o 
  -2  13   5      147.13      155.18     25.28 o 
  -1  13   5      189.90      187.32     13.77 o 
   0  13   5       71.23       63.31     11.74 o 
   1  13   5      106.58       96.41     13.46 o 
   2  13   5      131.83      139.09     14.07 o 
   3  13   5       24.78       26.51     12.82 o 
  -4  14   5       54.82       50.16     35.35 o 
  -3  14   5      368.49      377.19     25.02 o 
  -2  14   5      192.34      220.41     15.70 o 
  -1  14   5      309.51      321.18     25.50 o 
   0  14   5      297.58      330.22     18.97 o 
   1  14   5      198.63      225.94     21.08 o 
   2  14   5      109.22      117.31     15.37 o 
  -3  15   5      470.02      525.52     29.27 o 
  -2  15   5        4.24        6.77     14.14 o 
  -1  15   5        2.39       -6.90     12.56 o 
   0  15   5       16.65        8.55     12.97 o 
   1  15   5        3.52       16.02     18.51 o 
  -9   0   6      204.89      196.97     22.78 o 
  -8   0   6      119.70      125.40     16.30 o 
  -7   0   6      957.36      973.50     32.08 o 
  -6   0   6      853.80      837.66     38.67 o 
  -5   0   6     1488.88     1398.09     32.01 o 
  -4   0   6     1198.48     1140.96     26.83 o 
  -3   0   6     6083.63     5915.32    128.28 o 
  -2   0   6       19.85       20.14      9.88 o 
  -1   0   6      629.70      596.48     23.05 o 
   0   0   6     5220.28     5383.77    114.35 o 
   1   0   6       38.11       34.17      6.13 o 
   2   0   6      428.10      436.23     25.89 o 
   3   0   6      428.43      409.50     22.06 o 
   4   0   6     2288.27     2169.54     62.57 o 
   5   0   6       36.86       46.54     12.56 o 
   6   0   6       37.60       20.49     12.94 o 
   7   0   6       12.73       30.62     15.13 o 
  -9   1   6       63.63       78.82     11.79 o 
  -8   1   6      170.79      195.05     20.97 o 
  -7   1   6       52.58       51.18      9.67 o 
  -6   1   6       54.09       69.20      8.32 o 
  -5   1   6        1.48       -4.69      6.01 o 
  -4   1   6      226.97      199.46     13.93 o 
  -3   1   6     1472.29     1383.11     18.40 o 
  -2   1   6     5981.98     5956.82    170.85 o 
  -1   1   6     1769.08     1614.08     75.78 o 
   0   1   6     3129.36     3066.36     57.79 o 
   1   1   6     1588.66     1506.63     21.48 o 
   2   1   6     1569.12     1524.84     20.07 o 
   3   1   6      818.58      831.80     18.26 o 
   4   1   6      273.61      268.82     13.00 o 
   5   1   6      294.26      238.88     14.05 o 
   6   1   6        2.90        4.84      9.09 o 
   7   1   6        4.39        9.53     12.60 o 
  -9   2   6        4.34      -14.04     10.82 o 
  -8   2   6      354.46      333.19     18.63 o 
  -7   2   6      224.30      204.67     11.42 o 
  -6   2   6     3085.32     3117.94     41.24 o 
  -5   2   6     2035.29     2044.56     29.00 o 
  -4   2   6     4203.53     4188.47     56.76 o 
  -3   2   6      100.54       92.41      5.51 o 
  -2   2   6     4697.64     4519.65     55.10 o 
  -1   2   6      583.35      581.14     15.38 o 
   0   2   6      669.49      645.91     15.42 o 
   1   2   6     1096.50     1034.97     14.69 o 
   2   2   6      670.58      704.41     13.21 o 
   3   2   6     1467.27     1402.48     24.76 o 
   4   2   6      131.85      131.69     10.22 o 
   5   2   6      798.67      753.08     26.16 o 
   6   2   6      522.49      538.78     24.94 o 
   7   2   6      155.94      185.22     15.66 o 
  -9   3   6      227.42      268.80     18.14 o 
  -8   3   6      235.26      288.57     14.16 o 
  -7   3   6      326.56      302.86     13.70 o 
  -6   3   6       17.74        1.94      7.80 o 
  -5   3   6       36.18       37.75      7.18 o 
  -4   3   6     2914.94     2941.92     68.12 o 
  -3   3   6      623.17      610.09     11.95 o 
  -2   3   6     2050.02     2027.55     61.97 o 
  -1   3   6     3821.55     3671.84    105.13 o 
   0   3   6     7525.71     7397.55    212.66 o 
   1   3   6     5335.39     5495.94    155.45 o 
   2   3   6      379.82      387.84     10.50 o 
   3   3   6        6.62        8.82      7.28 o 
   4   3   6      394.96      472.13     29.76 o 
   5   3   6      414.72      401.16     21.89 o 
   6   3   6       13.69       30.08     14.76 o 
   7   3   6       82.04       86.71     18.08 o 
  -9   4   6      644.37      646.46     36.70 o 
  -8   4   6      249.78      232.36     13.51 o 
  -7   4   6      863.45      880.15     20.55 o 
  -6   4   6       13.92       11.80      7.97 o 
  -5   4   6     2082.23     2098.81     46.76 o 
  -4   4   6      614.45      588.11     16.91 o 
  -3   4   6     4820.24     4602.33    126.33 o 
  -2   4   6       28.98       20.52      5.27 o 
  -1   4   6       80.14       68.49      6.20 o 
   0   4   6      136.54      146.44      6.04 o 
   1   4   6      500.42      524.80     14.72 o 
   2   4   6      366.12      349.38     13.13 o 
   3   4   6     2051.33     2059.83     32.34 o 
   4   4   6     1784.45     1843.10     39.34 o 
   5   4   6      803.04      785.40     33.59 o 
   6   4   6       33.22       42.79     16.98 o 
   7   4   6        5.06        0.87     16.30 o 
  -9   5   6       20.43        7.01     15.29 o 
  -8   5   6        2.10      -10.91     10.57 o 
  -7   5   6        1.35      -11.68      9.12 o 
  -6   5   6      408.68      351.88     17.57 o 
  -5   5   6       26.91       17.27      8.24 o 
  -4   5   6      129.92      125.42      9.81 o 
  -3   5   6     2323.60     2177.59     55.27 o 
  -2   5   6     3325.98     3411.92    135.89 o 
  -1   5   6     2209.99     2154.23    104.34 o 
   0   5   6     1456.39     1392.80     57.25 o 
   1   5   6     1856.57     1867.06     70.02 o 
   2   5   6     1869.65     1895.68     44.65 o 
   3   5   6     4075.97     4142.28    100.68 o 
   4   5   6       70.54       58.37     12.52 o 
   5   5   6       42.20       48.34     14.29 o 
   6   5   6        5.48       13.03     15.46 o 
   7   5   6       11.92       23.58     24.21 o 
  -9   6   6        0.97       15.38     26.46 o 
  -8   6   6      199.80      191.82     13.41 o 
  -7   6   6      321.40      336.20     31.89 o 
  -6   6   6     3609.79     3780.00     75.91 o 
  -5   6   6      960.89      978.83     33.89 o 
  -4   6   6     1514.21     1548.90     72.22 o 
  -3   6   6      262.09      253.98      8.88 o 
  -2   6   6     2762.99     2707.27    100.62 o 
  -1   6   6       13.97       15.68      6.16 o 
   0   6   6      168.23      163.51      8.39 o 
   1   6   6     1099.45     1144.61     42.75 o 
   2   6   6       13.42       12.35      7.60 o 
   3   6   6      144.65      142.31     11.18 o 
   4   6   6       18.17       15.27     11.59 o 
   5   6   6      274.97      316.98     27.05 o 
   6   6   6      274.33      288.51     20.60 o 
  -8   7   6      185.02      225.07     30.39 o 
  -7   7   6      240.42      214.80     29.97 o 
  -6   7   6       32.62       25.75     11.07 o 
  -5   7   6        3.44       13.30      9.31 o 
  -4   7   6      748.88      736.01     19.24 o 
  -3   7   6      561.18      577.49     55.59 o 
  -2   7   6     1117.94     1072.66     41.14 o 
  -1   7   6     1704.76     1677.97     59.78 o 
   0   7   6     5333.01     5356.06    256.43 o 
   1   7   6     1554.39     1567.98     69.15 o 
   2   7   6     1033.17      960.44     60.36 o 
   3   7   6        7.80       11.23      9.13 o 
   4   7   6      215.64      225.17     16.93 o 
   5   7   6       34.19       52.81     16.25 o 
   6   7   6       21.91       41.01     17.87 o 
  -8   8   6      153.15       98.44     35.26 o 
  -7   8   6      183.62      225.01     20.44 o 
  -6   8   6      172.17      163.56     16.69 o 
  -5   8   6     1689.22     1718.24     69.91 o 
  -4   8   6      584.30      607.34     23.19 o 
  -3   8   6     1393.73     1438.16    124.44 o 
  -2   8   6      387.58      357.29     15.78 o 
  -1   8   6      497.34      456.11     29.51 o 
   0   8   6      120.59      125.98      8.19 o 
   1   8   6        8.14        8.66      6.66 o 
   2   8   6     2262.09     2285.52    121.99 o 
   3   8   6      386.00      383.81     17.35 o 
   4   8   6      350.48      376.39     22.39 o 
   5   8   6      101.89      103.83     17.47 o 
   6   8   6      118.37      136.78     19.54 o 
  -8   9   6      183.49      183.46     52.38 o 
  -7   9   6        0.95      -16.30     21.56 o 
  -6   9   6       93.04      111.66     26.47 o 
  -5   9   6        0.19        7.84     13.43 o 
  -4   9   6        5.24        9.54     12.36 o 
  -3   9   6     1837.45     1866.84    165.44 o 
  -2   9   6     1122.48     1100.38     41.99 o 
  -1   9   6     1650.55     1495.32     74.25 o 
   0   9   6      247.32      244.35     10.84 o 
   1   9   6      392.29      382.18     33.34 o 
   2   9   6      305.89      304.25     29.31 o 
   3   9   6      157.58      143.84     18.49 o 
   4   9   6       16.98       29.46     14.56 o 
   5   9   6       11.41       17.65     15.37 o 
  -7  10   6       86.10      110.18     25.96 o 
  -6  10   6      320.76      378.75     24.75 o 
  -5  10   6      332.67      301.70     22.42 o 
  -4  10   6     1102.89     1139.50    102.61 o 
  -3  10   6      700.02      654.88     25.36 o 
  -2  10   6      284.62      282.01     38.73 o 
  -1  10   6       30.32       31.11      8.78 o 
   0  10   6       58.42       60.48      8.77 o 
   1  10   6        3.04       -4.80      9.39 o 
   2  10   6       90.79       90.57     12.08 o 
   3  10   6      208.91      214.09     14.28 o 
   4  10   6      259.03      246.64     21.38 o 
   5  10   6      110.79      117.13     20.19 o 
  -7  11   6      222.20      254.62     27.41 o 
  -6  11   6        0.46        6.31     16.71 o 
  -5  11   6       60.94       64.63     22.80 o 
  -4  11   6       23.22       25.59     39.57 o 
  -3  11   6       13.21       19.27     13.84 o 
  -2  11   6       69.87       86.87     14.71 o 
  -1  11   6      491.18      518.50     18.50 o 
   0  11   6     1554.05     1456.60     69.06 o 
   1  11   6      783.20      748.56     40.71 o 
   2  11   6      147.78      123.78     13.53 o 
   3  11   6      107.95       75.23     13.59 o 
   4  11   6       82.28       52.90     16.41 o 
  -6  12   6      230.54      286.26     22.06 o 
  -5  12   6      559.78      601.77     30.55 o 
  -4  12   6       75.96       78.51     17.30 o 
  -3  12   6      274.44      280.15     19.61 o 
  -2  12   6      354.83      321.67     19.26 o 
  -1  12   6      376.57      366.57     31.47 o 
   0  12   6        1.98       19.29      9.31 o 
   1  12   6      164.21      172.89     14.10 o 
   2  12   6      242.62      263.51     37.45 o 
   3  12   6      105.28       92.73     14.97 o 
   4  12   6       58.20       39.65     20.61 o 
  -5  13   6        0.15       -3.58     17.60 o 
  -4  13   6       47.08       58.70     32.91 o 
  -3  13   6      420.47      418.50     25.08 o 
  -2  13   6      490.57      514.04     26.85 o 
  -1  13   6      524.30      505.15     21.14 o 
   0  13   6      123.10      165.82     17.48 o 
   1  13   6      572.22      520.99     34.48 o 
   2  13   6      407.55      408.17     19.58 o 
   3  13   6      266.27      233.82     46.29 o 
  -4  14   6      449.85      493.66     29.32 o 
  -3  14   6       92.95       83.17     26.40 o 
  -2  14   6      196.97      181.04     15.48 o 
  -1  14   6        4.39       15.49     12.99 o 
   0  14   6       42.54       38.44     12.86 o 
   1  14   6       15.43      -10.55     12.75 o 
  -9   1   7       17.77       -1.44     15.31 o 
  -8   1   7       15.24       19.94     10.43 o 
  -7   1   7        0.04      -13.23      8.82 o 
  -6   1   7     1013.41      997.23     20.39 o 
  -5   1   7        4.46        3.78      7.67 o 
  -4   1   7        8.21       -0.66      7.04 o 
  -3   1   7      526.77      499.78     12.81 o 
  -2   1   7      619.05      622.11     40.23 o 
  -1   1   7     1496.53     1612.35     51.29 o 
   0   1   7     1111.07     1107.77     28.91 o 
   1   1   7     1886.42     1905.06     24.72 o 
   2   1   7        8.60        4.14      5.38 o 
   3   1   7        3.68        6.79      7.73 o 
   4   1   7      402.99      397.74     16.21 o 
   5   1   7        0.47        7.48     12.73 o 
   6   1   7        0.56      -17.99     15.15 o 
   7   1   7      293.07      317.61     19.46 o 
  -9   2   7        0.01      -17.08     11.39 o 
  -8   2   7        0.20       -6.76     10.73 o 
  -7   2   7       45.00       26.30      9.64 o 
  -6   2   7       54.33       44.16      8.20 o 
  -5   2   7       33.44       35.74      8.57 o 
  -4   2   7        0.27        3.60      6.60 o 
  -3   2   7       47.00       59.16      6.85 o 
  -2   2   7      583.32      617.30     16.30 o 
  -1   2   7      488.34      531.88     15.66 o 
   0   2   7        6.21        9.95      6.13 o 
   1   2   7       12.20        9.70      7.41 o 
   2   2   7       65.19       58.28      6.30 o 
   3   2   7        6.17       17.18      7.85 o 
   4   2   7        0.27        4.00     11.60 o 
   5   2   7        0.29        1.32     24.49 o 
   6   2   7        4.43       -1.17     14.08 o 
  -9   3   7        9.99      -15.38     14.93 o 
  -8   3   7        0.42       -7.45     10.95 o 
  -7   3   7       11.00       -2.23      9.41 o 
  -6   3   7       75.76       81.25      9.30 o 
  -5   3   7        6.05        5.90      8.31 o 
  -4   3   7        2.41        7.37      7.14 o 
  -3   3   7      679.81      675.30     39.88 o 
  -2   3   7      837.54      857.44     20.54 o 
  -1   3   7       77.19       71.77      7.01 o 
   0   3   7     1007.39     1005.11     16.98 o 
   1   3   7     1616.91     1726.11     45.51 o 
   2   3   7       45.48       44.17      7.99 o 
   3   3   7     1653.81     1673.63     36.21 o 
   4   3   7      268.43      282.95     18.25 o 
   5   3   7      269.32      307.04     20.56 o 
   6   3   7        0.54       -1.75     15.70 o 
  -9   4   7       65.70       52.50     13.70 o 
  -8   4   7       46.37       16.42     11.34 o 
  -7   4   7       39.62       30.85      9.93 o 
  -6   4   7       24.93       15.47     10.14 o 
  -5   4   7      159.56      154.85     10.83 o 
  -4   4   7       37.39       47.30      8.01 o 
  -3   4   7       61.14       53.86      7.30 o 
  -2   4   7       59.41       51.15      6.64 o 
  -1   4   7       11.22       10.05      6.44 o 
   0   4   7     1074.78     1202.40     40.92 o 
   1   4   7      987.05     1119.06     18.30 o 
   2   4   7        0.28        3.23      7.97 o 
   3   4   7      179.68      214.74     15.40 o 
   4   4   7       14.48        9.59     11.85 o 
   5   4   7        2.23        7.17     14.28 o 
   6   4   7       11.93        8.74     15.96 o 
  -9   5   7       19.40      -23.02     15.35 o 
  -8   5   7       19.47        5.40     11.57 o 
  -7   5   7        0.44       -9.40     11.46 o 
  -6   5   7       45.78       30.12     10.43 o 
  -5   5   7       66.32       66.68     10.09 o 
  -4   5   7        0.99       -4.76      7.35 o 
  -3   5   7      248.18      259.06     24.12 o 
  -2   5   7      246.54      221.40     13.87 o 
  -1   5   7        0.54       -5.53      6.51 o 
   0   5   7     2703.70     2705.47    124.23 o 
   1   5   7      127.97      124.33      9.70 o 
   2   5   7       80.61      105.13     10.02 o 
   3   5   7      532.34      489.90     21.72 o 
   4   5   7      172.46      204.02     17.11 o 
   5   5   7       63.83       74.40     17.10 o 
   6   5   7       63.52       70.19     26.18 o 
  -8   6   7        1.58      -12.06     12.71 o 
  -7   6   7       65.83       53.76     12.76 o 
  -6   6   7       49.62       33.17     11.02 o 
  -5   6   7        3.04       -3.96      9.04 o 
  -4   6   7        5.83       -1.40      7.56 o 
  -3   6   7      524.23      594.10     99.21 o 
  -2   6   7      659.98      709.18     39.63 o 
  -1   6   7      115.62      139.17      8.92 o 
   0   6   7     1088.77     1044.87     40.64 o 
   1   6   7      184.31      165.60     11.81 o 
   2   6   7       20.87       22.24      9.19 o 
   3   6   7      198.97      201.91     16.13 o 
   4   6   7        1.07       -3.20     13.36 o 
   5   6   7       63.83       49.52     16.68 o 
   6   6   7       38.16       35.95     30.62 o 
  -8   7   7      386.33      322.55     43.18 o 
  -7   7   7       59.79       54.66     13.64 o 
  -6   7   7      172.40      176.30     14.25 o 
  -5   7   7       21.29       40.41     10.62 o 
  -4   7   7       32.39       28.22     12.27 o 
  -3   7   7       87.08       80.92     14.99 o 
  -2   7   7       23.85       24.68      7.39 o 
  -1   7   7       40.01       47.67      8.06 o 
   0   7   7      129.39      109.31      8.13 o 
   1   7   7        2.38        9.06      8.80 o 
   2   7   7       66.39       81.14     10.58 o 
   3   7   7      283.07      346.35     21.28 o 
   4   7   7       41.52       30.47     14.78 o 
   5   7   7       62.57       67.04     19.36 o 
  -8   8   7       99.80       69.78     23.61 o 
  -7   8   7       18.21       12.56     13.33 o 
  -6   8   7        3.88        1.09     14.68 o 
  -5   8   7      263.08      289.22     25.79 o 
  -4   8   7      182.66      212.70     25.16 o 
  -3   8   7      186.63      198.63     21.31 o 
  -2   8   7       46.95       26.53      7.84 o 
  -1   8   7      328.73      368.19     14.64 o 
   0   8   7      634.01      701.18     30.10 o 
   1   8   7      658.51      681.55     25.57 o 
   2   8   7       73.74       59.83     11.37 o 
   3   8   7      257.82      216.11     14.20 o 
   4   8   7        0.01       -7.18     15.66 o 
   5   8   7       85.22       78.87     17.35 o 
  -7   9   7        2.60       -1.61     18.11 o 
  -6   9   7       24.30       23.78     15.39 o 
  -5   9   7      125.54      131.30     16.65 o 
  -4   9   7       63.62       82.05     15.02 o 
  -3   9   7      142.31      157.83     15.43 o 
  -2   9   7       83.68       91.17      9.64 o 
  -1   9   7        4.20        4.67      7.76 o 
   0   9   7       83.50       79.53      9.28 o 
   1   9   7       66.88       78.41     10.98 o 
   2   9   7       34.08       50.83     10.98 o 
   3   9   7       18.59       17.40     11.52 o 
   4   9   7      101.20      146.81     18.53 o 
   5   9   7        5.85       10.97     17.52 o 
  -7  10   7       36.75       28.48     17.86 o 
  -6  10   7       70.23       51.56     16.94 o 
  -5  10   7        4.47        0.10     14.77 o 
  -4  10   7        3.18        5.15     15.39 o 
  -3  10   7      116.34      164.74     16.40 o 
  -2  10   7      230.83      218.49     19.64 o 
  -1  10   7      215.59      241.63     16.48 o 
   0  10   7        1.31       10.37      8.27 o 
   1  10   7        4.39        5.51     10.68 o 
   2  10   7       30.95       42.16     11.70 o 
   3  10   7      275.93      263.79     23.77 o 
   4  10   7        1.48       -0.85     16.44 o 
  -6  11   7       45.20       51.28     17.90 o 
  -5  11   7        3.26       -1.31     15.79 o 
  -4  11   7        0.56      -21.56     14.37 o 
  -3  11   7        5.94        2.92     14.04 o 
  -2  11   7       48.43       36.40     13.80 o 
  -1  11   7      134.52      126.32     10.17 o 
   0  11   7      111.57      127.96     12.37 o 
   1  11   7      307.78      324.43     29.49 o 
   2  11   7        1.77        2.82     12.47 o 
   3  11   7      250.73      256.22     29.54 o 
   4  11   7       29.64       40.00     17.27 o 
  -5  12   7       89.64      108.21     22.62 o 
  -4  12   7      393.44      393.22     37.86 o 
  -3  12   7      208.27      222.08     34.77 o 
  -2  12   7      228.89      272.13     29.92 o 
  -1  12   7      219.32      244.82     16.52 o 
   0  12   7      138.68      185.36     13.95 o 
   1  12   7      370.10      369.15     18.58 o 
   2  12   7       41.45       36.01     13.74 o 
   3  12   7       10.87       -0.59     14.56 o 
  -4  13   7       10.53       16.82     21.67 o 
  -3  13   7       14.88        3.50     16.59 o 
  -2  13   7       37.66       10.38     16.65 o 
  -1  13   7        6.38       -6.66     12.32 o 
   0  13   7       22.87       36.75     12.77 o 
   1  13   7       34.59       44.05     13.73 o 
   2  13   7      309.98      338.93     39.28 o 
  -2  14   7      135.05      148.25     16.27 o 
  -1  14   7       78.13       97.93     14.88 o 
   0  14   7       23.72       56.39     18.98 o 
  -9   0   8       36.55       25.60     22.11 o 
  -8   0   8      844.31      944.77     36.16 o 
  -7   0   8      555.18      596.28     26.06 o 
  -6   0   8     1671.21     1699.72     39.88 o 
  -5   0   8      137.16      150.89     21.40 o 
  -4   0   8     1091.49     1069.78     39.85 o 
  -3   0   8      831.51      753.33     32.27 o 
  -2   0   8      455.27      406.25     24.70 o 
  -1   0   8      170.94      168.89     16.46 o 
   0   0   8      853.20      862.80     29.70 o 
   1   0   8      977.48      985.04     23.04 o 
   2   0   8      110.01       83.04     14.46 o 
   3   0   8       48.10       54.43     15.77 o 
   4   0   8      931.71      953.75     28.18 o 
   5   0   8      396.40      380.86     31.50 o 
   6   0   8        1.52      -14.95     21.39 o 
  -9   1   8       44.16       44.41     12.76 o 
  -8   1   8       15.66        7.27     11.25 o 
  -7   1   8        0.45        3.36      9.78 o 
  -6   1   8      407.90      375.21     18.26 o 
  -5   1   8      311.60      314.49     19.35 o 
  -4   1   8     1109.53     1111.19     30.92 o 
  -3   1   8     1720.98     1697.55     35.81 o 
  -2   1   8     1417.27     1385.88     47.13 o 
  -1   1   8     1612.57     1529.48     83.79 o 
   0   1   8      704.50      641.05     19.21 o 
   1   1   8      432.36      416.10     11.20 o 
   2   1   8      420.48      416.16     15.12 o 
   3   1   8      224.85      201.16     11.67 o 
   4   1   8        2.19       -1.00     12.45 o 
   5   1   8       68.68       67.58     12.38 o 
   6   1   8       22.91       47.80     26.12 o 
  -9   2   8      193.61      217.75     15.32 o 
  -8   2   8      108.16      115.63     12.60 o 
  -7   2   8      504.73      515.40     17.48 o 
  -6   2   8      176.14      165.91     13.73 o 
  -5   2   8     1810.86     1790.76     31.53 o 
  -4   2   8        4.14        3.10     14.57 o 
  -3   2   8      122.56      115.57     12.20 o 
  -2   2   8      500.27      520.73     16.37 o 
  -1   2   8      146.29      119.54     10.00 o 
   0   2   8      109.23       93.61      6.67 o 
   1   2   8      420.60      417.32     17.75 o 
   2   2   8     2959.53     2972.34    100.32 o 
   3   2   8      541.62      539.23     22.27 o 
   4   2   8       26.20       17.68     12.97 o 
   5   2   8       12.75       27.96     15.02 o 
   6   2   8      130.20      141.15     14.65 o 
  -9   3   8        0.29      -24.84     16.56 o 
  -8   3   8       35.00       38.31     11.28 o 
  -7   3   8       19.27        9.44     11.67 o 
  -6   3   8       34.73       34.06     11.58 o 
  -5   3   8      592.77      546.55     19.13 o 
  -4   3   8     1498.61     1436.13     74.27 o 
  -3   3   8      831.61      762.96     23.46 o 
  -2   3   8     1859.02     1825.27     38.15 o 
  -1   3   8     1969.62     1950.56     39.90 o 
   0   3   8     1514.80     1488.74     24.87 o 
   1   3   8      874.86      887.85     30.32 o 
   2   3   8      230.84      209.32     25.86 o 
   3   3   8      562.69      504.81     22.52 o 
   4   3   8        0.08      -15.46     12.76 o 
   5   3   8       34.32       32.58     14.60 o 
   6   3   8        1.18        0.20     15.93 o 
  -8   4   8      356.23      411.99     20.96 o 
  -7   4   8      279.00      284.79     15.90 o 
  -6   4   8      497.00      510.67     19.57 o 
  -5   4   8       82.88       85.08     10.17 o 
  -4   4   8     1349.67     1355.91     41.20 o 
  -3   4   8       68.97       37.18     11.47 o 
  -2   4   8       18.54        8.75      6.69 o 
  -1   4   8     1429.48     1463.97     46.08 o 
   0   4   8       91.18       94.78      8.02 o 
   1   4   8      613.42      613.88     27.08 o 
   2   4   8       18.96       15.64     12.02 o 
   3   4   8      918.99      930.94     64.70 o 
   4   4   8      681.14      686.01     26.64 o 
   5   4   8      293.19      271.99     20.21 o 
   6   4   8        2.54        5.83     22.17 o 
  -8   5   8        0.05      -18.90     12.65 o 
  -7   5   8        0.25        0.14     11.66 o 
  -6   5   8      231.15      230.30     14.34 o 
  -5   5   8      165.89      160.92     11.79 o 
  -4   5   8      766.49      731.45     19.46 o 
  -3   5   8      789.02      810.18     46.50 o 
  -2   5   8     3795.12     3630.71    198.09 o 
  -1   5   8     1514.09     1474.46     53.70 o 
   0   5   8     1076.39     1100.08     30.22 o 
   1   5   8       20.43       16.78      8.74 o 
   2   5   8      265.83      290.02     15.29 o 
   3   5   8       84.30       79.84     14.47 o 
   4   5   8       45.76       53.46     15.64 o 
   5   5   8      263.60      242.30     20.54 o 
  -8   6   8        6.33      -14.22     23.90 o 
  -7   6   8      472.40      535.57     45.20 o 
  -6   6   8      212.78      247.06     15.26 o 
  -5   6   8      802.69      825.65     33.05 o 
  -4   6   8       55.87       54.43     12.91 o 
  -3   6   8      332.12      299.99     19.41 o 
  -2   6   8      131.53      134.51      9.22 o 
  -1   6   8       87.76       87.06      8.77 o 
   0   6   8     1616.06     1729.77     60.76 o 
   1   6   8     2332.20     2409.17    112.57 o 
   2   6   8      919.99      998.65     24.25 o 
   3   6   8      233.88      233.15     18.02 o 
   4   6   8      129.80      161.84     22.09 o 
   5   6   8        7.81       13.20     15.87 o 
  -8   7   8       33.03      -13.57     25.68 o 
  -7   7   8       20.23       11.04     12.80 o 
  -6   7   8        3.72      -13.23     14.30 o 
  -5   7   8      592.43      605.45     58.89 o 
  -4   7   8     1018.78     1027.61    114.46 o 
  -3   7   8      935.32      894.60    102.17 o 
  -2   7   8      137.92      147.46     14.75 o 
  -1   7   8      559.37      550.61     28.21 o 
   0   7   8      227.00      252.07     16.23 o 
   1   7   8     1941.34     1842.76     43.97 o 
   2   7   8      138.61      132.07     12.63 o 
   3   7   8        7.11       16.80     14.92 o 
   4   7   8       51.90       48.07     16.88 o 
   5   7   8       24.53       42.08     18.53 o 
  -7   8   8      216.49      246.59     20.49 o 
  -6   8   8      401.12      432.21     24.43 o 
  -5   8   8       65.94       63.75     15.88 o 
  -4   8   8      333.09      339.74     47.47 o 
  -3   8   8        8.29        4.74     14.76 o 
  -2   8   8       42.48       42.21     12.95 o 
  -1   8   8        6.62       13.30      8.91 o 
   0   8   8       78.93       71.20     10.36 o 
   1   8   8        6.83        4.76     10.02 o 
   2   8   8       91.51      101.10     12.45 o 
   3   8   8      212.05      235.06     25.41 o 
   4   8   8      136.75      154.23     18.39 o 
  -7   9   8        5.00       36.18     29.65 o 
  -6   9   8       75.82       79.01     16.99 o 
  -5   9   8       39.88       39.49     24.05 o 
  -4   9   8       80.77       71.78     18.02 o 
  -3   9   8      337.82      395.42     48.47 o 
  -2   9   8     1702.08     1714.30    210.60 o 
  -1   9   8     1053.28     1000.45     45.20 o 
   0   9   8      120.61      101.78     11.69 o 
   1   9   8       23.68       14.30     10.90 o 
   2   9   8      150.68      142.76     14.22 o 
   3   9   8       78.49       87.83     16.75 o 
   4   9   8       58.28       66.17     19.24 o 
  -6  10   8      173.48      171.31     28.82 o 
  -5  10   8      247.62      311.91     49.86 o 
  -4  10   8      367.31      306.35     21.57 o 
  -3  10   8      317.34      298.89     58.89 o 
  -2  10   8        2.06       10.54     13.74 o 
  -1  10   8       13.44       20.17      9.07 o 
   0  10   8      309.35      318.26     16.68 o 
   1  10   8      103.11       88.14     12.83 o 
   2  10   8      127.06      146.79     14.68 o 
   3  10   8       64.51       70.93     18.62 o 
  -6  11   8        0.51        2.84     17.70 o 
  -5  11   8      448.44      460.65     44.28 o 
  -4  11   8      283.49      300.04     43.48 o 
  -3  11   8      447.80      419.63     39.12 o 
  -2  11   8       75.77       77.69     16.79 o 
  -1  11   8      380.32      316.11     20.33 o 
   0  11   8      753.54      735.61     57.08 o 
   1  11   8      271.13      244.22     28.02 o 
   2  11   8        5.07        0.53     13.48 o 
   3  11   8        1.11      -18.33     18.58 o 
  -5  12   8      198.95      202.16     38.27 o 
  -4  12   8      168.05      169.04     21.00 o 
  -3  12   8        3.60       28.27     17.04 o 
  -2  12   8       47.21       50.45     16.57 o 
  -1  12   8        1.02        0.50     10.02 o 
   0  12   8        3.62       -2.62     12.06 o 
   1  12   8      251.32      268.48     19.12 o 
   2  12   8      114.89       89.28     15.32 o 
  -3  13   8      126.88      154.18     20.78 o 
  -2  13   8      422.12      397.75     22.03 o 
  -1  13   8      129.16      133.65     20.38 o 
   0  13   8       57.96       51.18     14.10 o 
  -8   1   9      105.83      108.29     13.13 o 
  -7   1   9        1.75       -3.51     12.04 o 
  -6   1   9        0.23        6.43     10.42 o 
  -5   1   9      194.79      137.46     21.28 o 
  -4   1   9      101.54      123.06     13.88 o 
  -3   1   9       86.30       97.47     21.56 o 
  -2   1   9      492.22      435.15     25.85 o 
  -1   1   9     1128.52     1098.27     21.64 o 
   0   1   9        1.81       -4.80      5.78 o 
   1   1   9       51.07       42.46      8.47 o 
   2   1   9      402.95      411.08     21.14 o 
   3   1   9      168.96      161.46     15.50 o 
   4   1   9        7.90       -3.12     13.57 o 
   5   1   9      401.59      390.07     23.51 o 
  -8   2   9       65.88       55.47     12.40 o 
  -7   2   9        4.85        9.82     12.03 o 
  -6   2   9       10.87       18.32     10.77 o 
  -5   2   9       10.54       -4.68     11.58 o 
  -4   2   9        0.72       -1.21     18.36 o 
  -3   2   9      183.51      150.38     13.86 o 
  -2   2   9      410.74      433.40     14.72 o 
  -1   2   9      198.79      194.74     10.84 o 
   0   2   9        0.54       -7.80      6.97 o 
   1   2   9      302.77      263.06     16.71 o 
   2   2   9        0.01       -0.13     11.59 o 
   3   2   9       66.82       50.41     12.92 o 
   4   2   9       15.15       -2.06     12.91 o 
   5   2   9        0.02        8.34     15.37 o 
  -8   3   9       48.64       21.28     13.49 o 
  -7   3   9        0.05       -5.05     11.76 o 
  -6   3   9        3.27        2.72     10.86 o 
  -5   3   9      111.59       99.34     14.20 o 
  -4   3   9      335.53      302.32     18.47 o 
  -3   3   9      163.98      121.66     17.15 o 
  -2   3   9     2109.41     2068.44     31.71 o 
  -1   3   9      127.12      109.52      9.96 o 
   0   3   9        9.03        2.41      7.08 o 
   1   3   9       52.94       41.15      9.37 o 
   2   3   9      379.12      420.78     20.84 o 
   3   3   9       80.81       95.53     14.95 o 
   4   3   9       14.46       53.35     15.70 o 
   5   3   9      282.61      253.80     21.14 o 
  -8   4   9       24.60       26.70     14.60 o 
  -7   4   9        4.11        8.19     12.08 o 
  -6   4   9        1.00      -10.81     10.68 o 
  -5   4   9       80.20       85.28     10.95 o 
  -4   4   9      398.44      419.45     21.34 o 
  -3   4   9      253.69      242.96     15.98 o 
  -2   4   9      590.20      518.21     16.71 o 
  -1   4   9      222.48      204.33     11.09 o 
   0   4   9       30.49        8.64      8.78 o 
   1   4   9       56.48       71.22     11.91 o 
   2   4   9        3.16       16.79     13.76 o 
   3   4   9       40.35       51.21     15.13 o 
   4   4   9       99.51       95.71     16.53 o 
   5   4   9       19.33       20.88     17.03 o 
  -8   5   9       16.66       12.40     15.15 o 
  -7   5   9        0.12        0.55     12.34 o 
  -6   5   9        9.53       -4.58     11.08 o 
  -5   5   9      135.69      127.87     11.98 o 
  -4   5   9      138.31      165.88     15.83 o 
  -3   5   9       47.60       50.48     13.08 o 
  -2   5   9      498.51      465.24     53.77 o 
  -1   5   9      212.01      224.07     11.63 o 
   0   5   9        6.11        8.78      9.05 o 
   1   5   9     1458.31     1541.71     34.05 o 
   2   5   9      212.73      214.31     17.23 o 
   3   5   9       85.18       80.97     15.98 o 
   4   5   9        0.14       -0.05     15.50 o 
  -8   6   9       14.26       -2.80     24.33 o 
  -7   6   9       56.32       49.88     13.12 o 
  -6   6   9       29.39       15.39     15.18 o 
  -5   6   9        5.30       -7.83     14.46 o 
  -4   6   9       29.88        9.35     13.28 o 
  -3   6   9       47.29       61.53     16.70 o 
  -2   6   9      290.24      321.86     19.46 o 
  -1   6   9     1110.95     1139.25     66.48 o 
   0   6   9       58.54       39.05      9.80 o 
   1   6   9       18.52       28.30     10.26 o 
   2   6   9       20.56       47.97     14.82 o 
   3   6   9       75.47       51.75     17.46 o 
   4   6   9       18.24       16.00     16.78 o 
  -7   7   9       27.94       27.78     16.50 o 
  -6   7   9       11.60       -2.42     15.79 o 
  -5   7   9       12.90       -0.49     23.58 o 
  -4   7   9       66.46       58.40     20.55 o 
  -3   7   9        4.45       16.60     13.77 o 
  -2   7   9      161.10      192.21     16.37 o 
  -1   7   9        0.66        0.68      8.37 o 
   0   7   9        4.64       20.54     10.37 o 
   1   7   9      129.78      108.25     12.88 o 
   2   7   9      173.75      222.58     18.30 o 
   3   7   9        0.20       13.34     39.00 o 
   4   7   9       83.37      113.34     20.28 o 
  -7   8   9        3.70        8.60     18.27 o 
  -6   8   9       22.26       23.57     21.24 o 
  -5   8   9      133.64      174.91     18.48 o 
  -4   8   9      130.02      150.30     17.46 o 
  -3   8   9       80.23      104.41     16.47 o 
  -2   8   9       12.51       13.54     14.44 o 
  -1   8   9       17.80       33.15      9.47 o 
   0   8   9        2.05       25.06     10.99 o 
   1   8   9      210.97      222.70     15.10 o 
   2   8   9       21.65       27.15     16.11 o 
   3   8   9      123.58      141.23     28.85 o 
  -6   9   9       15.10       14.26     17.07 o 
  -5   9   9        1.77        5.46     16.50 o 
  -4   9   9       73.63       74.91     18.39 o 
  -3   9   9       88.67       65.85     16.50 o 
  -2   9   9       61.31       67.05     15.43 o 
  -1   9   9       70.15       81.92      9.61 o 
   0   9   9        0.83      -10.32     11.13 o 
   1   9   9      206.76      262.10     16.18 o 
   2   9   9        0.71        0.77     11.96 o 
   3   9   9       71.12      120.10     19.18 o 
  -6  10   9       91.43       70.55     26.15 o 
  -5  10   9      106.11      124.45     19.54 o 
  -4  10   9       77.19       88.25     18.36 o 
  -3  10   9       77.55       94.49     17.47 o 
  -2  10   9      154.78      184.04     18.96 o 
  -1  10   9       37.75       47.33     11.38 o 
   0  10   9       21.27       33.13     12.51 o 
   1  10   9      137.92      122.64     14.51 o 
   2  10   9        0.29       -4.47     13.06 o 
  -5  11   9        4.64       21.09     17.59 o 
  -4  11   9       45.63       43.84     18.38 o 
  -3  11   9        0.42        7.31     16.28 o 
  -2  11   9       35.04       49.96     17.78 o 
  -1  11   9       92.17      111.99     19.91 o 
   0  11   9      370.51      398.88     29.77 o 
   1  11   9       87.62      111.93     15.02 o 
  -3  12   9       51.35       80.55     22.18 o 
  -2  12   9        2.35        4.89     15.70 o 
  -1  12   9        0.64        4.95     18.43 o 
   0  12   9       23.25       23.77     12.80 o 
  -8   0  10        5.88       46.10     27.33 o 
  -7   0  10      322.67      381.07     34.50 o 
  -6   0  10        9.44       22.83     21.20 o 
  -5   0  10        1.00       -1.13     19.64 o 
  -4   0  10        8.21       -7.26     16.45 o 
  -3   0  10      153.13      134.75     21.97 o 
  -2   0  10        6.35        2.88     15.51 o 
  -1   0  10      388.42      445.08     29.69 o 
   0   0  10     2207.09     2133.80     88.61 o 
   1   0  10     1626.03     1626.84     51.40 o 
   3   0  10        2.06       -9.51     21.58 o 
   4   0  10      239.44      223.72     26.85 o 
  -8   1  10       48.60       45.85     15.19 o 
  -7   1  10      141.99      144.10     19.14 o 
  -6   1  10      249.18      251.25     19.45 o 
  -5   1  10      505.33      505.93     34.03 o 
  -4   1  10      755.06      862.79     61.38 o 
  -3   1  10     1109.46     1090.12     30.31 o 
  -2   1  10      513.20      517.74     22.38 o 
  -1   1  10      449.95      413.13     16.00 o 
   0   1  10      174.77      150.14      9.43 o 
   1   1  10       20.92        7.43     11.70 o 
   2   1  10        1.88       -4.97     12.45 o 
   3   1  10        4.24       -6.88     20.33 o 
   4   1  10        0.66        1.23     14.04 o 
  -8   2  10      189.79      210.95     17.12 o 
  -7   2  10       46.19       45.97     13.59 o 
  -6   2  10      318.22      336.53     20.54 o 
  -5   2  10      112.38      110.95     15.69 o 
  -4   2  10       12.45       18.99     12.88 o 
  -3   2  10      353.76      345.04     20.15 o 
  -2   2  10      238.47      244.98     16.04 o 
  -1   2  10      284.32      303.67     14.85 o 
   0   2  10       18.53       -0.30     11.26 o 
   1   2  10      108.06      148.29     14.60 o 
   2   2  10      870.66      875.44     27.75 o 
   3   2  10      473.08      455.34     38.87 o 
   4   2  10        3.38        5.25     18.39 o 
  -8   3  10       23.54       24.18     14.97 o 
  -7   3  10       40.77       53.97     13.54 o 
  -6   3  10      230.72      215.53     18.36 o 
  -5   3  10      245.33      245.06     18.11 o 
  -4   3  10      667.86      615.08     35.21 o 
  -3   3  10      282.57      245.22     16.30 o 
  -2   3  10      745.76      727.77     25.67 o 
  -1   3  10      171.11      173.33     12.73 o 
   0   3  10      129.40      109.16     13.27 o 
   1   3  10       35.82       24.14     13.73 o 
   2   3  10       17.59       19.17     13.58 o 
   3   3  10      216.82      213.42     18.23 o 
   4   3  10       81.25       65.09     17.91 o 
  -7   4  10      278.10      336.98     21.67 o 
  -6   4  10        1.68       -4.63     14.09 o 
  -5   4  10      171.68      158.68     17.11 o 
  -4   4  10      253.59      267.50     18.05 o 
  -3   4  10       59.80       37.73     16.14 o 
  -2   4  10      644.35      666.15     25.00 o 
  -1   4  10      363.82      400.20     16.27 o 
   0   4  10     1239.51     1265.03     52.82 o 
   1   4  10       34.63       63.76     13.82 o 
   2   4  10       74.64       67.33     15.76 o 
   3   4  10       15.36       40.14     17.30 o 
   4   4  10      110.51      130.26     19.06 o 
  -7   5  10      120.06      104.85     19.07 o 
  -6   5  10      343.19      359.74     49.53 o 
  -5   5  10      308.58      307.71     22.26 o 
  -4   5  10      100.23      117.47     17.05 o 
  -3   5  10      368.98      344.74     28.53 o 
  -2   5  10      101.79      114.26     24.06 o 
  -1   5  10      235.64      190.85     11.78 o 
   0   5  10      219.22      227.97     23.27 o 
   1   5  10      155.98      133.40     16.65 o 
   2   5  10       45.37       41.10     15.33 o 
   3   5  10       82.95       76.68     17.54 o 
   4   5  10       18.27      -18.52     17.03 o 
  -7   6  10        9.46       11.74     17.76 o 
  -6   6  10       84.12       86.62     18.05 o 
  -5   6  10        1.54      -16.88     14.67 o 
  -4   6  10       14.23       21.35     15.13 o 
  -3   6  10       76.59       99.71     15.37 o 
  -2   6  10       16.07       17.42     14.15 o 
  -1   6  10       35.25       51.22     14.68 o 
   0   6  10       18.03       18.86     10.89 o 
   1   6  10      426.74      464.21     19.95 o 
   2   6  10      290.63      303.04     21.14 o 
   3   6  10      109.91      121.23     19.43 o 
  -7   7  10        6.07      -14.02     17.60 o 
  -6   7  10       46.40       38.45     17.39 o 
  -5   7  10      143.17      168.14     31.85 o 
  -4   7  10      920.24      958.15    104.56 o 
  -3   7  10      770.23      836.83     81.53 o 
  -2   7  10      149.99      154.02     28.57 o 
  -1   7  10       23.77       15.10     11.93 o 
   0   7  10      138.53      127.64     20.43 o 
   1   7  10       98.64       94.79     17.23 o 
   2   7  10       69.17       79.10     17.91 o 
   3   7  10      142.34      135.18     19.98 o 
  -6   8  10      108.48      111.01     28.28 o 
  -5   8  10      174.96      145.15     19.22 o 
  -4   8  10        0.27       -2.38     25.49 o 
  -3   8  10        1.68       17.48     15.99 o 
  -2   8  10       85.91      107.76     16.67 o 
  -1   8  10      848.97      865.45    123.35 o 
   0   8  10      342.56      411.82     21.44 o 
   1   8  10      117.05      132.86     21.55 o 
   2   8  10      199.84      241.23     36.36 o 
  -5   9  10      189.82      199.50     43.18 o 
  -4   9  10       19.85       19.92     16.88 o 
  -3   9  10      331.46      361.08     23.40 o 
  -2   9  10      596.89      654.07    106.22 o 
  -1   9  10     1200.99     1201.59     61.13 o 
   0   9  10       54.61       48.87     12.66 o 
   1   9  10        1.68        6.57     13.24 o 
   2   9  10       53.00       66.69     18.98 o 
  -4  10  10       14.92       11.31     22.14 o 
  -3  10  10        8.80       26.33     17.70 o 
  -2  10  10        4.07        1.05     16.14 o 
  -1  10  10       20.23       41.26     19.63 o 
   0  10  10       28.93       22.08     13.19 o 
   1  10  10       86.82       91.90     14.73 o 
  -3  11  10      156.55      212.19     25.41 o 
  -2  11  10       17.45       14.98     17.80 o 
  -1  11  10        1.67        9.94     18.92 o 
  -7   1  11       71.96       84.20     20.06 o 
  -6   1  11       56.40       47.03     16.55 o 
  -5   1  11        0.37        9.85     15.10 o 
  -4   1  11      819.78      788.03     40.21 o 
  -3   1  11       92.01      109.58     19.74 o 
  -2   1  11       13.51       15.50     12.51 o 
  -1   1  11      105.65      116.61     11.72 o 
   0   1  11      349.83      385.56     21.79 o 
   1   1  11      256.23      207.99     17.21 o 
   2   1  11        0.39        1.75     21.27 o 
   3   1  11      314.63      248.12     30.30 o 
  -7   2  11        8.49       11.77     17.49 o 
  -6   2  11        0.08      -14.98     16.69 o 
  -5   2  11       19.68       18.56     27.30 o 
  -4   2  11      316.62      275.79     77.96 o 
  -3   2  11      126.97       97.59     15.80 o 
  -2   2  11        1.80        6.40     13.30 o 
  -1   2  11      145.14      137.58     12.17 o 
   0   2  11       13.38       15.23     22.49 o 
   1   2  11        6.32        5.85     13.82 o 
   2   2  11       63.18       67.78     17.14 o 
   3   2  11        4.50       -3.25     22.33 o 
  -7   3  11       24.47       42.26     16.87 o 
  -6   3  11        6.21       -4.29     15.93 o 
  -5   3  11       50.51       48.56     16.83 o 
  -4   3  11      300.33      266.50     19.75 o 
  -3   3  11       80.52       68.27     14.74 o 
  -2   3  11        1.14        4.15     14.17 o 
  -1   3  11       46.35       50.35     12.69 o 
   0   3  11      244.75      229.75     17.05 o 
   1   3  11       39.09       52.76     15.74 o 
   2   3  11        0.17        0.30     14.95 o 
   3   3  11      388.97      391.17     23.76 o 
  -7   4  11        4.66      -18.95     16.36 o 
  -6   4  11        3.06        7.29     15.82 o 
  -5   4  11        2.61       -0.93     15.19 o 
  -4   4  11      106.54       79.51     16.53 o 
  -3   4  11      264.25      244.60     18.80 o 
  -2   4  11        3.56       10.47     13.54 o 
  -1   4  11      300.16      279.44     22.45 o 
   0   4  11       28.00       17.83     11.41 o 
   1   4  11       25.90       31.58     15.35 o 
   2   4  11       23.87       21.10     16.12 o 
   3   4  11       20.51       43.56     17.71 o 
  -6   5  11       70.04       55.80     17.84 o 
  -5   5  11       79.64       69.87     17.73 o 
  -4   5  11      119.66      101.47     17.32 o 
  -3   5  11        0.15       22.91     14.87 o 
  -2   5  11        0.51        1.87     13.42 o 
  -1   5  11        4.70       32.15     19.20 o 
   0   5  11      289.54      322.55     26.89 o 
   1   5  11        0.29        9.76     15.51 o 
   2   5  11       12.70       33.78     15.66 o 
  -6   6  11       99.11       95.77     19.05 o 
  -5   6  11       93.95      116.99     18.24 o 
  -4   6  11        0.25       -6.81     14.84 o 
  -3   6  11       10.96       -3.62     14.73 o 
  -2   6  11        4.20        2.05     15.21 o 
  -1   6  11       31.44       53.17     23.71 o 
   0   6  11       26.77       24.62     12.06 o 
   1   6  11      104.21       80.51     17.84 o 
   2   6  11      142.91      160.73     26.63 o 
  -6   7  11       78.44       72.49     19.01 o 
  -5   7  11        2.23      -11.14     17.23 o 
  -4   7  11        0.41        7.34     16.17 o 
  -3   7  11      296.78      294.79     35.19 o 
  -2   7  11       10.60       -4.76     15.28 o 
  -1   7  11      660.77      804.99     91.61 o 
   0   7  11       22.69       38.23     13.27 o 
   1   7  11       67.43       82.54     18.26 o 
  -5   8  11        5.07      -19.41     17.66 o 
  -4   8  11       49.17       85.93     19.22 o 
  -3   8  11      124.89      146.68     19.81 o 
  -2   8  11       15.55       -6.22     16.07 o 
  -1   8  11        1.24       -0.66     18.13 o 
   0   8  11        8.61        5.66     14.07 o 
   1   8  11       23.83       25.90     16.92 o 
  -4   9  11       35.50       48.89     18.99 o 
  -3   9  11        5.95       33.67     17.43 o 
  -2   9  11      192.41      252.10     33.17 o 
  -1   9  11        0.54      -10.81     17.83 o 
   0   9  11       15.94       30.54     13.92 o 
  -5   0  12      266.95      304.06     30.49 o 
  -4   0  12       90.81      129.08     26.65 o 
  -3   0  12       71.31      115.87     24.84 o 
  -2   0  12        2.82        3.63     20.08 o 
  -1   0  12       70.07       77.14     24.90 o 
   0   0  12      687.21      641.23     39.62 o 
   1   0  12      333.22      322.09     30.74 o 
   2   0  12       11.48      -11.76     25.27 o 
  -6   1  12      302.95      367.45     68.02 o 
  -5   1  12      155.00      209.43     22.72 o 
  -4   1  12      289.47      329.17     41.67 o 
  -3   1  12      110.75      105.31     23.90 o 
  -1   1  12       14.93       57.11     20.58 o 
   0   1  12       12.42       -0.38     20.45 o 
   1   1  12       46.43        7.32     23.90 o 
   2   1  12       40.53        9.38     23.65 o 
  -6   2  12        1.46      -24.82     20.05 o 
  -5   2  12       64.13       64.03     18.43 o 
  -4   2  12      109.70      137.63     19.41 o 
  -3   2  12      254.46      285.38     20.58 o 
  -2   2  12      602.08      643.07     39.67 o 
  -1   2  12      341.30      364.88     33.38 o 
   0   2  12        8.42       -7.37     13.79 o 
   1   2  12        2.16      -17.95     22.83 o 
   2   2  12      163.07      129.10     26.16 o 
  -6   3  12       10.41       -0.20     32.90 o 
  -5   3  12      201.45      197.01     21.11 o 
  -4   3  12        6.97       16.21     16.36 o 
  -3   3  12      123.14       89.92     16.73 o 
  -2   3  12       89.59       80.90     16.79 o 
  -1   3  12       56.08       52.35     15.77 o 
   0   3  12       13.38        6.12     15.04 o 
   1   3  12        6.84      -22.64     15.09 o 
  -6   4  12       17.54        7.22     17.87 o 
  -5   4  12        7.59       -1.18     16.20 o 
  -4   4  12        2.24        2.47     16.19 o 
  -3   4  12       13.12       18.50     14.95 o 
  -2   4  12        2.44        9.52     15.35 o 
  -1   4  12       61.78       92.92     18.00 o 
   0   4  12      286.41      322.72     27.83 o 
   1   4  12      177.48      173.39     25.82 o 
  -5   5  12      179.68      172.75     21.59 o 
  -4   5  12       88.24       80.63     17.96 o 
  -3   5  12       59.55       35.27     16.78 o 
  -2   5  12       35.61       39.22     22.02 o 
  -1   5  12       72.45       59.00     28.53 o 
   0   5  12       27.84       20.56     16.54 o 
   1   5  12      129.54      138.24     19.76 o 
  -5   6  12        0.04       -1.67     26.68 o 
  -4   6  12       12.93        8.79     17.39 o 
  -3   6  12       50.65       47.20     18.00 o 
  -2   6  12      381.69      418.32     35.26 o 
  -1   6  12       10.99        6.69     17.18 o 
   0   6  12       70.30       63.71     17.92 o 
  -4   7  12      270.72      332.34     33.18 o 
  -3   7  12      167.52      184.41     30.70 o 
  -2   7  12       53.74       45.23     26.02 o 
  -1   7  12       43.49       54.10     19.97 o 
  -5   1  13        1.64      -23.29     20.35 o 
  -4   1  13        7.65       -2.39     33.81 o 
  -3   1  13       76.49       78.62     19.62 o 
  -2   1  13      196.10      192.71     27.35 o 
   0   1  13        0.08      -19.95     24.83 o 
  -4   2  13        0.38      -15.09     18.61 o 
  -3   2  13       10.01        1.26     28.12 o 
  -2   2  13        6.67        4.44     20.39 o 
   0   2  13       13.19       33.53     22.83 o 
  -4   3  13        1.58      -19.78     17.45 o 
  -3   3  13        8.61       20.34     17.43 o 
  -2   3  13      169.79      175.48     26.10 o 
  -1   3  13       12.97        5.07     24.46 o 
  -3   4  13      108.11      152.27     20.78 o 
  -2   4  13       28.36       19.20     22.33 o 
  -1   4  13       38.69       18.45     27.84 o 
                                                 
